# Supplementary material for: Deconvolution of bulk tumors into distinct immune cell states predicts colorectal cancer recurrence
Source: iScience. 2022 Oct 17;25(11):105392. doi: 10.1016/j.isci.2022.105392 (PMC9636036; doi:10.1016/j.isci.2022.105392)
Supplement: Table S1. List of methylation signatures for TIIC+PBMC-, TIIC-, and PBMC-based approaches using MethylCIBERSORT [file mmc2.xlsx]

## Sheet: TIIC+PBMC
NAME	CD4Tcell_B	CD4Tcell_T	CD8Tcell_B	CD8Tcell_T	Dendcell_B	Dendcell_T	Epicell_T	Fibroblast_T	Macrophage_B	Macrophage_T
cg23279756	32.5545	73.026	8.4094	58.8555	10.7641	61.4344	77.3588	70.0311	13.222	46.6792
cg08125081	21.7663	23.1961	49.6045	52.4628	13.8142	21.39	19.4361	20.2034	23.7969	19.3411
cg23543318	0.701553	10.6615	0.641904	9.59243	0.156675	33.9775	76.508	28.5556	0.148413	24.3043
cg08827060	27.3926	51.8711	20.4804	42.4461	19.3355	37.1682	45.0912	50.0067	18.7227	30.4218
cg02599498	33.4943	45.9708	6.91836	33.725	25.5009	83.0173	86.8299	37.8046	19.1943	32.7286
cg13045134	91.5578	80.5544	87.7717	79.2339	91.8144	83.7278	80.2028	47.751	91.2788	81.0007
cg02722672	69.2257	91.8418	83.2021	93.7815	84.3668	93.2536	92.4802	91.3529	66.5615	84.8584
cg04086531	32.2021	46.6389	46.2201	58.2337	28.4296	56.2828	80.0635	77.569	31.9609	58.5115
cg14557288	93.9026	80.6918	90.981	86.6238	94.1152	87.5721	80.7967	58.2761	95.8285	81.1288
cg26601431	95.8338	91.689	93.8196	89.9312	94.7666	90.3896	87.714	75.2618	92.7826	87.0723
cg00058449	43.8952	65.2583	24.3647	49.8774	50.6585	63.116	87.5503	81.5879	37.2411	61.133
cg02025737	82.2175	55.1447	73.9448	56.9368	86.7224	56.6311	31.8262	46.1819	84.0081	50.7956
cg09597022	89.4473	85.544	91.9024	90.3413	82.7684	85.0671	86.4641	68.2492	87.0572	78.0707
cg21235678	79.7009	69.79	77.1278	67.8511	59.1108	64.7091	54.5975	64.4513	77.4856	60.5061
cg10802528	88.568	79.7709	86.1608	83.5042	87.3432	84.9448	87.9603	54.6965	88.7483	77.0108
cg15226275	85.2838	63.2354	82.153	69.3985	89.4413	55.3676	18.5243	44.2148	87.1422	73.6561
cg09286367	64.9804	75.2966	57.3489	73.2094	53.9817	79.5481	87.9464	79.6571	55.037	73.153
cg09419027	69.9954	50.9068	76.9473	59.7331	75.2484	32.0475	12.1268	24.049	71.611	39.7255
cg10169462	44.653	75.9577	67.4933	84.7463	21.0744	69.6529	90.5052	89.1088	58.5675	75.7281
cg27179352	90.3531	79.8724	76.1248	81.0984	93.7838	87.7457	90.9421	68.3539	92.5488	89.2038
cg11597902	61.033	89.2959	80.3988	90.3665	31.6895	69.2632	88.2824	88.2462	50.3139	77.5128
cg14023009	24.5603	72.3376	49.3416	79.266	9.8009	50.7446	84.661	80.9305	16.7331	67.0268
cg21610657	73.3316	69.2967	79.2517	73.305	48.5193	68.4056	79.4894	68.8114	72.474	74.7406
cg19391456	2.66979	16.12	12.2724	24.7882	2.13765	26.1559	61.1314	26.1164	2.56076	24.3791
cg20129035	90.6403	77.608	87.6929	78.131	91.7011	77.9734	68.3761	43.3567	87.8287	72.5747
cg14088196	12.0049	33.1556	6.31625	28.9492	8.91173	39.3324	79.1717	74.0062	9.9826	44.5003
cg08938584	8.24	21.7955	19.0116	36.654	5.89059	34.0323	77.6095	36.4973	6.86714	33.4809
cg05141695	53.5616	87.3738	65.564	85.6366	35.5483	78.1528	89.049	80.9594	60.9784	76.1903
cg10210806	6.89957	18.8976	12.1869	20.1502	7.09884	33.5481	62.5042	22.7737	10.3729	20.8879
cg18173726	90.3052	81.8583	89.0306	83.0292	87.9512	83.0862	82.7218	53.2647	89.5263	87.6597
cg01216438	6.57845	5.42332	27.6082	14.3967	4.18736	3.10167	3.65342	5.84366	5.9231	8.24694
cg09450200	89.0907	72.1801	89.4906	63.1688	79.6685	35.2854	17.2072	61.5542	86.9902	53.3277
cg05931497	35.891	76.2706	48.5576	69.7603	33.2329	69.2594	87.323	80.4836	28.6314	80.0707
cg05377587	79.4569	87.0964	87.2572	82.3501	55.7091	78.7034	94.6459	80.5295	78.9062	84.3991
cg00610577	34.8959	84.6634	68.9447	89.3413	15.7414	65.6482	83.2301	79.1635	34.9727	72.6791
cg12463578	57.9678	41.8725	46.9226	48.5456	52.9395	43.2329	22.5276	47.0648	56.0667	43.5514
cg25017584	80.7851	77.7479	50.445	57.3767	76.3647	85.4258	92.4167	80.1364	78.0025	83.5111
cg13683667	84.825	68.9522	82.4372	66.0597	85.1579	48.4527	19.3348	32.8378	83.1708	48.7626
cg04603811	41.6914	63.2175	21.9532	48.4885	48.0878	63.391	88.2749	81.6444	35.2192	62.3994
cg05171197	83.5068	84.5811	86.9557	86.4878	67.8254	81.052	89.0468	43.9158	77.6692	81.0263
cg09321400	2.73565	16.5516	12.8245	25.6682	2.31718	26.8416	62.8039	25.9523	2.73275	24.4501
cg01803415	17.589	27.0756	12.4598	36.2705	19.9019	45.1783	66.4759	49.9489	15.1775	33.1751
cg25719378	94.6894	72.7649	93.0038	77.1948	95.4681	47.2812	20.4996	65.8657	95.355	74.6114
cg09179249	93.979	88.5931	93.7994	92.0229	94.282	91.932	83.3716	73.1541	94.2607	89.5147
cg09336899	55.5966	63.8467	60.2116	70.4909	50.2897	71.3335	86.4998	73.0076	55.5077	68.6859
cg16329658	87.7497	79.2277	83.9437	77.0467	88.6248	77.8109	74.5913	47.0858	85.7444	74.7983
cg00240195	41.0341	87.9258	60.99	90.7386	19.9267	72.9965	87.3076	90.8794	32.2093	80.6832
cg03120555	31.4104	72.6972	66.0537	81.3418	15.5277	62.0684	82.078	68.8994	17.5206	75.6177
cg05304507	85.255	63.2429	82.1563	69.3987	89.4408	55.3677	18.5335	44.222	87.1447	73.6388
cg13731808	84.891	79.6018	79.6029	80.2648	80.647	78.5199	74.1457	55.3075	83.2049	76.1608
cg24379915	89.7618	48.2522	85.0576	44.9729	90.9248	54.2305	47.7697	50.2605	89.3075	57.2449
cg04123310	93.2993	90.493	94.4229	91.2052	95.0646	88.7778	86.122	49.0475	92.2697	77.5235
cg07684215	86.5393	81.9007	85.1197	83.2632	87.1593	83.2335	77.202	44.4733	88.3996	82.7193
cg24709951	29.5179	16.6299	55.8928	30.2187	38.4922	21.0262	7.82098	20.5869	51.479	26.2425
cg14644204	26.9125	72.3946	47.5028	77.5685	17.5225	58.3494	75.1264	77.9692	24.8188	68.7157
cg13164743	71.5751	78.1938	56.5611	72.3195	62.3845	72.9334	78.1186	81.6346	59.2138	68.6958
cg20942286	63.531	83.3649	69.2771	84.8406	45.2884	78.1072	90.2118	83.6921	53.2758	81.9302
cg21144941	93.625	87.8785	95.7249	87.1383	95.7298	83.3684	76.5	49.7814	92.2585	72.9749
cg04497116	5.93344	20.6185	11.9111	24.3782	7.71502	36.7037	82.0039	31.6017	5.42569	31.1177
cg04523868	64.7629	76.8762	67.2164	79.3803	57.5103	80.0513	87.1643	85.5165	47.9843	70.098
cg23617947	58.7457	70.7483	54.701	68.0385	51.8322	74.077	86.0107	83.4846	51.0445	75.9709
cg11865553	6.54906	5.47678	27.7803	14.3699	4.12429	3.10471	3.65089	5.83133	5.90601	8.32697
cg16302655	52.626	40.7463	63.8942	55.2085	44.2974	31.6071	10.7642	43.6806	54.7257	46.2782
cg13225830	84.7751	69.2296	82.6865	66.1629	85.1254	48.6492	19.4012	32.733	83.2668	48.7609
cg24127748	93.0415	87.7063	95.4549	86.5191	95.3212	82.9123	74.8745	48.7941	91.4255	71.635
cg01786959	36.6189	74.7799	57.7445	77.6417	14.9796	58.541	81.4285	76.0647	33.4321	60.7525
cg26827653	70.8099	72.2262	77.1939	81.2355	73.9282	73.0177	57.2654	42.9199	74.4254	60.2228
cg04425920	14.0233	22.3233	29.9242	29.771	13.223	30.5082	53.991	26.2914	11.3861	29.6597
cg10311318	23.5666	39.3681	31.8138	37.7516	21.7393	48.0665	61.3482	36.1622	16.902	27.4065
cg12315032	80.141	59.9517	69.1596	64.9009	84.0925	69.5194	55.596	63.7181	81.4975	66.5688
cg20752312	35.123	23.417	37.2309	27.9717	27.312	16.1598	2.61248	10.7926	31.0688	25.1827
cg16626194	95.6812	88.8427	95.6027	90.391	96.9671	86.9351	81.6586	66.4931	97.7776	83.1131
cg26500914	89.4249	85.3751	91.849	90.2812	82.3481	84.7347	86.2877	68.0609	87.002	77.7298
cg26215982	84.8884	49.1521	36.7078	38.0781	85.9435	62.5697	60.1657	54.8368	81.4598	53.5841
cg01294808	11.5812	29.167	34.303	42.3551	10.4164	35.0689	74.6827	30.2776	11.3419	31.4302
cg17211761	61.1096	76.3986	43.5299	73.8511	50.4859	65.4345	75.8733	75.744	75.4103	74.8259
cg24658517	17.4649	36.2963	28.1032	39.8913	16.3438	42.3098	56.2542	63.735	16.5794	37.0837
cg10703481	90.7574	89.2995	90.2573	89.8208	96.083	92.969	88.2848	67.4223	91.8766	90.4333
cg21830459	93.4156	87.8303	95.6515	86.9703	95.6132	83.2462	76.068	49.5121	92.0008	72.6158
cg01886125	95.2288	68.4659	87.9703	72.8153	95.924	54.724	18.8953	65.7339	92.8067	76.6163
cg22910462	93.6771	87.8907	95.7432	87.1802	95.7595	83.3987	76.6067	49.8487	92.3881	73.0639
cg21637826	82.1247	88.4069	89.1272	84.4768	62.6892	81.4045	95.4194	83.9498	81.9248	86.6282
cg27504195	95.7951	93.1309	96.8779	92.6811	96.206	93.763	91.9261	58.8812	96.096	90.1918
cg19921377	95.4751	92.1584	94.0904	92.8464	94.9696	87.7211	93.3004	43.2302	94.251	91.9158
cg24051057	94.2375	91.106	92.4801	89.4773	89.5121	93.4769	91.1088	64.6971	95.3361	90.25
cg23004031	93.8187	89.6401	92.3214	91.2768	93.1097	90.4166	88.2903	62.6781	91.3786	90.6933
cg07063883	5.68354	16.4244	4.78961	17.1345	8.43284	33.1381	70.6907	29.115	8.61891	18.902
cg13420366	83.4531	52.4743	76.4737	56.1581	92.26	44.9294	28.4527	65.8521	82.5497	47.3358
cg26112893	21.7608	23.1955	49.605	52.4634	13.8118	21.3882	19.4382	20.2017	23.7904	19.3406
cg13494954	95.6217	68.5843	92.4821	67.6511	96.9796	45.7159	11.5862	66.7051	95.5991	60.0758
cg11408395	96.3141	91.7437	93.1777	92.3146	97.9001	93.4268	93.5902	60.9313	95.3443	91.5637
cg22900266	40.6476	82.7055	70.6358	84.1577	11.3053	66.1297	87.4882	85.0717	28.9102	65.5015
cg06422039	78.1682	46.7505	84.912	62.5332	81.1484	41.8841	6.17779	22.7432	82.0693	48.5957
cg19503640	20.9617	58.0572	21.0559	59.9834	7.64146	46.7976	72.7474	62.0016	9.78541	50.1474
cg01616394	26.9851	53.0573	34.543	59.305	14.3648	51.2147	69.7105	50.1755	18.1037	58.4789
cg25155321	2.0973	18.1068	2.91015	19.0645	2.54463	42.2887	66.0889	66.3395	2.96864	38.9327
cg26488978	14.1994	36.3049	8.62355	19.2108	17.1143	34.1158	27.7826	44.0752	11.4648	32.1985
cg11263997	66.034	83.0589	74.8699	86.2471	58.4192	75.8873	93.1014	88.6191	56.3803	82.8088
cg14171369	85.9175	82.0067	82.3099	81.2469	82.4047	83.673	82.1221	57.6502	84.9638	71.515
cg18247172	87.4224	90.0434	64.0495	77.9087	87.19	84.865	91.3958	93.2801	82.9907	89.6942
cg03784083	87.6591	79.2649	80.9194	71.086	91.6486	81.3137	58.4698	73.9828	89.38	69.8857
cg20060268	10.396	25.1094	19.5268	27.9212	9.43595	32.2455	48.7657	24.0907	7.42574	17.974
cg22977745	77.6096	93.639	63.3712	85.628	81.1973	87.358	91.0939	87.7715	69.7964	86.0234
cg07324702	4.02931	23.6845	10.3682	28.3399	4.63401	58.1162	80.9342	45.9247	2.77076	42.1781
cg21459713	89.5623	87.3697	89.5317	88.1191	17.838	64.3024	89.938	81.1626	81.6947	79.3252
cg05934015	83.8172	89.531	63.0923	76.6452	79.2748	82.0349	91.6223	86.2121	78.2603	86.9793
cg20274267	94.8604	89.683	95.6911	89.291	94.8507	87.9812	76.6972	60.5723	94.9212	75.0734
cg09322259	8.11327	36.5093	32.7221	42.1615	4.90919	26.4244	67.514	40.8318	10.4784	23.4801
cg00693004	63.9903	91.9223	84.0376	92.5616	33.1177	90.2246	94.1306	84.3307	51.1409	64.9363
cg17041038	82.3186	68.9593	82.7948	67.9457	85.0381	46.3235	26.2153	51.1372	82.0503	55.4182
cg17369991	23.8612	55.294	48.5422	73.2199	15.2142	49.5047	82.2735	82.9562	13.7862	49.4361
cg06633013	64.1718	45.2839	56.1921	43.8806	71.941	39.208	31.9549	42.9852	61.3137	39.6771
cg16199176	74.032	46.5463	77.7809	62.6968	77.8109	42.6096	13.4473	13.8894	78.4963	40.8854
cg21129181	90.9376	80.6722	84.4359	78.5173	91.8819	86.4783	79.3739	52.7087	90.4089	77.3659
cg03726236	82.2934	58.4059	84.8768	66.874	73.001	31.4188	8.83154	48.0389	81.1675	51.1277
cg06478504	14.7887	69.6654	40.7446	67.3384	7.57847	37.2184	76.0737	64.3378	17.5457	45.3241
cg22759823	3.1528	9.54715	22.4154	24.7061	1.12437	36.6447	87.4974	26.0141	19.2821	18.4536
cg18980036	79.9987	73.5221	79.6583	73.2345	81.0941	73.3808	65.0088	41.3573	81.013	67.4222
cg01973456	45.16	75.9088	69.5809	78.5487	12.7576	58.394	88.4224	70.7347	37.279	73.2218
cg00123055	5.91316	27.5931	24.6507	36.0164	4.48509	36.4141	70.29	23.4839	5.63309	25.8368
cg27165794	3.01292	13.3558	3.20963	13.7326	2.3631	35.2079	67.8547	23.9169	3.71557	16.9751
cg22853713	93.9787	88.5546	93.4589	91.7816	94.4539	91.6731	83.0468	72.8454	94.1463	89.3717
cg27109912	93.0595	86.0276	94.3526	89.41	96.5817	86.6939	83.6466	56.9663	94.417	91.8928
cg17510385	88.1897	64.2833	88.2842	72.6975	94.3627	88.1423	88.1185	88.0891	94.6693	82.9381
cg01643675	11.7556	26.5603	24.1364	44.5031	9.43054	39.2513	77.6444	39.9709	9.87242	40.5842
cg17801840	94.9227	89.7084	95.6907	89.3038	94.9237	88.0385	76.8522	60.5363	94.9306	75.0595
cg00779056	89.6211	37.8822	68.2427	43.0372	93.5481	37.1253	13.3041	36.8961	90.9035	34.0549
cg13725172	95.8612	87.1333	96.7167	89.8872	97.0363	81.9071	77.7238	47.8535	96.0513	80.796
cg09126123	92.3689	82.3632	86.9333	78.486	91.4429	66.5695	39.8049	70.4094	92.529	74.2057
cg25120325	87.1	62.4579	82.4596	68.2315	88.0145	61.6881	27.6447	61.8558	83.0741	65.1302
cg26220673	13.8141	22.3667	22.8115	34.2471	12.4241	36.9734	61.9912	60.0223	12.3162	34.6437
cg06047326	1.79237	24.9714	1.05748	26.2181	1.0936	42.3765	82.5276	74.8036	2.16241	53.2935
cg11732134	93.9746	88.6056	93.8659	92.122	94.1938	92.0352	83.5001	73.2793	94.3029	89.5681
cg17879722	5.3764	22.0104	12.8262	21.3746	2.33312	25.1855	62.1666	28.0476	3.16169	25.1612
cg24370079	51.7711	74.5907	70.8461	82.3868	23.9044	53.7038	73.169	63.2655	45.5711	58.0436
cg27564766	86.4436	63.0655	81.7195	67.0938	85.711	60.5552	30.5745	65.3486	84.5137	66.9471
cg26490671	71.4598	79.7215	76.1056	80.4795	76.1004	83.628	91.3836	54.5199	74.7801	78.471
cg07197785	9.40792	32.145	20.7438	34.4911	6.70842	38.2321	76.3433	30.8813	7.44964	31.5784
cg20357538	34.0749	81.1569	33.9371	69.6114	14.0326	61.0376	85.3013	75.6705	12.8674	65.6275
cg13578134	4.77563	4.2926	3.11671	9.11314	4.07589	7.98715	13.4052	33.3401	3.76284	6.74623
cg02660440	95.7462	91.4853	93.6125	92.8306	95.4359	92.4091	90.4128	59.655	96.2406	89.3617
cg09365002	89.4396	85.4875	91.8843	90.3215	82.6296	84.9565	86.4051	68.1863	87.0388	77.9563
cg12510458	7.53727	25.0009	12.2072	26.266	6.89867	48.2635	76.479	33.7713	7.10848	26.4167
cg16247183	15.1458	37.0215	26.9687	40.456	11.8093	47.7969	84.4876	51.7626	10.4189	43.5365
cg13127825	42.419	64.2676	23.1069	49.0744	49.2512	63.1217	87.8912	81.6313	36.2628	61.4358
cg19772399	5.23508	17.8948	12.3773	22.8213	5.95352	31.4765	56.4074	15.7568	5.65589	30.4253
cg25458538	78.7858	69.6264	79.6777	72.0555	76.4318	53.1066	32.272	61.755	79.0232	64.2029
cg03585323	93.6196	84.0842	91.981	77.6003	91.126	58.7464	35.2998	65.9342	92.7556	69.2737
cg11559446	89.5372	81.6334	79.5526	76.5841	91.7548	89.2125	88.814	62.2765	88.4568	84.7084
cg19205136	92.6488	91.2713	96.562	88.5892	88.8148	71.3552	79.2974	87.6034	96.6354	80.632
cg22851849	95.2764	89.0783	94.3079	91.5642	98.1413	73.6901	53.5284	82.8919	97.6284	83.3179
cg20737812	69.4563	27.4484	84.0481	55.2992	88.8382	49.3147	28.4947	57.1055	82.6418	47.4022
cg14537247	81.9086	51.9834	40.9966	52.1325	82.1061	58.1915	35.2295	42.7271	83.3815	41.6848
cg25875537	78.6097	76.1462	70.3761	75.7007	77.4006	75.8268	82.0343	52.495	73.7885	74.3209
cg05962781	79.1708	76.9076	87.4998	85.0819	44.5145	67.3762	73.1769	62.987	77.8085	76.5083
cg23826993	77.824	46.0584	79.0844	52.4452	79.6433	49.9724	25.1676	46.0332	79.7439	38.1686
cg14427243	91.8494	65.8124	82.3123	69.3801	91.2172	57.3813	38.9643	49.5519	91.0492	56.9027
cg11422851	91.9419	83.6901	83.3846	82.1783	95.169	86.9016	88.7251	55.3039	90.3027	87.1913
cg25734928	87.1369	46.7768	56.0027	49.9343	81.4234	43.6043	24.6311	46.8844	81.5995	47.3103
cg25617556	94.8077	84.5817	94.6535	81.7874	95.4554	70.3286	57.1697	76.0024	95.7406	72.4784
cg02291020	12.1613	7.85307	7.99997	7.13804	45.1128	13.2833	2.91143	8.61867	9.46852	9.62556
cg01548680	13.137	32.1322	16.6693	41.2816	10.2836	44.0006	85.3181	61.1036	13.0679	37.2506
cg20668096	95.3702	92.6297	95.2499	93.4809	94.6562	92.328	88.9955	70.1274	96.8801	86.644
cg23620049	54.7608	24.8387	49.0642	34.1656	69.4873	37.0038	16.3416	34.9989	53.3667	35.7392
cg14249564	83.9057	76.4579	77.2277	64.8753	93.2198	73.679	63.7734	48.8839	81.6812	83.7888
cg23547892	36.4594	60.713	23.572	51.6602	10.8428	46.844	75.9374	77.566	15.1062	57.2888
cg03032497	14.6895	26.0999	23.813	36.3771	13.1142	43.3953	65.2924	43.8263	15.6654	34.1019
cg22167893	79.2245	73.7055	82.8001	78.2866	70.2128	61.6411	54.512	38.8171	75.3937	58.4681
cg04875041	89.7263	86.218	89.7081	88.3848	89.292	86.8616	81.1257	60.0937	88.9801	77.1282
cg00997130	83.7555	33.3724	51.3318	38.3812	82.6212	40.8453	12.0968	37.7358	84.4013	41.3681
cg04127342	9.95094	27.5771	31.0983	37.4238	8.27072	39.1496	76.3312	31.7272	12.2879	33.0969
cg08586500	70.0673	56.4376	72.444	54.5081	70.4495	47.428	16.1563	17.6749	68.3865	42.5534
cg24423468	42.6993	64.9922	40.8034	56.2234	63.8788	67.7622	56.8668	65.0925	40.7433	56.4514
cg01916918	86.4434	73.6512	85.6009	68.5454	93.725	71.3701	28.9898	65.3588	86.1905	67.2776
cg26262988	81.9958	54.3388	61.6627	52.5912	83.9543	57.8787	48.0644	60.6046	82.4312	52.9045
cg09563657	87.0158	62.5907	82.3648	69.573	89.497	56.1162	17.7964	43.6345	86.9311	75.2392
cg25921502	86.0572	61.413	67.9324	57.915	85.2571	58.2881	33.4017	60.5558	82.455	68.4918
cg12684785	95.8213	90.8452	93.2648	93.2852	98.3453	93.9229	88.5704	77.133	95.1988	89.0906
cg26595623	87.0985	62.0771	58.3131	42.2569	90.0283	70.2192	63.5144	67.1629	85.3502	65.1493
cg18278790	88.9668	70.4006	85.6772	72.5994	88.2831	55.5993	25.9962	48.7562	87.2269	52.4828
cg21243589	91.8784	65.809	82.3007	69.3835	91.2253	57.4195	38.9973	49.5691	91.0519	56.9047
cg14220329	74.9025	50.7928	61.8708	52.0564	73.2671	41.3831	23.3989	42.2624	74.6271	54.6062
cg09841874	94.9249	89.2674	68.3289	85.0938	94.7677	91.2468	92.2852	90.7073	93.5228	90.8441
cg16210979	79.6954	24.4495	67.1043	41.0755	76.4112	31.4721	19.6311	29.7128	85.2828	48.0656
cg16867086	84.3295	74.5065	76.7791	76.5688	86.5075	78.5515	81.5067	56.1218	82.8894	77.14
cg03581997	95.7824	97.6476	97.9388	93.4022	75.1498	89.6683	96.1191	93.2149	94.7952	95.0113
cg12029281	51.2635	63.0076	48.8827	63.6633	38.9658	59.8634	67.9517	57.3463	36.8292	57.9345
cg18678599	48.3843	80.1794	78.1546	83.8305	24.1024	70.7113	88.1293	80.4354	57.363	77.2171
cg10488050	64.3201	68.8966	38.4283	53.2192	55.8268	68.3364	76.452	70.5127	64.8952	66.5795
cg08292104	94.637	87.6063	90.8145	90.5534	93.3344	91.4049	93.5345	70.7185	94.7351	88.522
cg04697755	24.3816	46.526	12.1718	47.0913	29.33	59.3278	86.1297	84.6588	13.7784	54.4264
cg13500720	20.9235	67.4813	55.1196	81.6856	15.151	68.2208	88.5638	76.9401	19.9975	68.3453
cg26548847	93.1723	91.2598	94.1745	89.3364	96.2866	89.1991	64.9508	86.6637	94.876	87.1504
cg05037640	84.2127	85.2329	92.8658	89.0261	84.9969	85.0614	94.6002	52.9682	86.0061	81.958
cg07650665	79.6318	53.5855	66.7326	56.1093	82.0439	54.5076	23.3089	34.9614	72.1685	43.6451
cg13649309	70.6045	50.2505	64.4823	55.6762	68.3307	55.7743	36.881	33.1806	63.5166	46.6488
cg13503148	93.8286	86.1352	93.058	85.8918	96.9192	88.5107	87.9594	67.3437	96.1574	85.1958
cg11155735	42.0456	64.7585	40.7439	56.3512	63.2184	67.6933	57.4238	65.4245	40.4203	56.2206
cg18363008	64.2047	26.3983	58.8136	35.5369	69.2416	40.632	11.1954	40.2451	70.7296	32.9929
cg11054023	10.2507	28.2713	4.61396	21.3845	16.5419	41.7452	63.2863	50.9655	5.55001	25.0795
cg12312348	92.7489	78.4002	90.7579	83.4251	92.8396	58.3869	39.4926	68.3792	90.9384	72.1343
cg10172887	92.6802	70.862	93.4996	76.336	93.1515	56.6304	18.3845	51.4415	92.2486	67.157
cg18563860	73.0994	82.779	76.8287	85.5832	45.1503	72.5533	88.87	85.731	68.0138	82.9008
cg24307368	72.5887	52.3915	62.892	52.1421	70.2908	52.7769	35.0306	43.8915	74.7068	48.0121
cg12688686	79.3623	87.2872	82.3859	89.332	92.0972	81.2087	83.3358	72.2888	29.075	75.4348
cg08394248	89.1257	64.2565	84.0927	65.7204	89.5094	40.7912	18.8208	14.2395	88.7778	41.4351
cg02027735	68.2095	25.5893	62.2917	33.0644	71.7334	23.1974	15.9084	14.245	60.7264	33.336
cg05075176	5.13933	13.2742	30.004	23.5936	3.90492	4.67059	2.07817	8.20886	5.46446	10.2256
cg03583050	8.71185	23.9953	6.92164	22.1622	5.84257	18.2308	15.8531	38.6589	4.25848	22.6895
cg04927725	59.089	21.6058	27.2915	13.6108	71.7539	37.7618	16.7001	31.2	57.8657	22.8087
cg13589959	84.9997	79.7586	84.5783	79.5532	85.8336	80.2587	72.1188	60.3592	85.9767	72.3552
cg04992852	88.8338	68.6021	81.6227	71.4622	88.877	47.0908	25.7448	30.1162	87.7295	60.7164
cg18978303	63.8275	34.1341	61.6038	45.27	57.9619	37.2895	11.6365	31.1871	65.8172	26.0311
cg24464789	89.9607	63.6977	80.6384	68.6193	93.634	39.0667	15.5227	54.6586	90.5388	64.9638
cg05599723	37.1247	66.9911	60.8393	79.1132	26.1885	65.9389	79.2895	70.4819	33.1786	59.0195
cg00796611	94.1188	85.1623	95.4617	83.0456	95.993	80.3691	64.4353	37.2894	94.9128	64.7445
cg06371211	86.9276	81.0929	85.1732	83.3092	86.9213	83.2644	76.9903	45.5583	88.9655	82.2607
cg06863994	1.18627	5.6378	0.62418	4.72781	1.83725	5.7071	9.86827	27.3993	1.10332	5.26608
cg23255368	94.9113	86.4378	94.5126	80.5406	96.3478	80.1059	46.077	74.3574	94.5837	74.8161
cg16204717	73.3911	47.2479	67.2215	45.7163	63.9864	45.7919	24.0328	37.6021	70.017	53.5953
cg07713929	3.06234	18.3624	19.8966	31.0445	1.62898	25.5757	66.6514	16.4722	2.02433	24.0078
cg11418177	83.6064	63.1195	72.0744	64.8451	77.6223	70.0118	74.4416	75.9999	83.1731	75.0606
cg23739623	91.6685	68.9733	78.3992	73.0998	92.4374	76.0792	45.2035	66.0629	92.5515	70.0478
cg03177138	87.8585	71.0066	76.1074	72.6785	90.5573	83.5453	73.1574	50.6628	88.4606	73.3206
cg12077319	31.5476	13.4046	35.8739	18.3784	41.8425	19.6682	8.02669	10.6533	35.3593	13.011
cg19863740	9.07572	19.3064	6.62646	15.86	4.24562	21.4691	41.2526	46.8539	6.40898	24.3328
cg15893925	66.6318	27.8998	41.0458	22.6905	60.9757	44.1856	37.855	39.6973	68.1016	35.1123
cg10311161	91.8388	87.5305	87.8394	86.3875	69.6799	79.7255	84.9869	86.6676	89.6615	80.5708
cg16291589	85.7252	96.7967	92.1425	96.5173	91.8553	91.5191	96.0573	97.8296	69.1565	91.9396
cg24181771	4.97208	16.6603	8.70953	19.9972	7.1939	29.7744	50.0727	20.8601	5.04796	21.3831
cg04676766	57.3909	82.2902	80.2882	86.8751	33.6144	65.3304	75.0513	72.2638	49.4582	74.6615
cg04209538	86.3966	57.397	81.6531	60.0078	89.4719	53.4829	7.24443	43.767	87.7329	58.6932
cg15469709	76.0835	53.9067	68.8322	55.4697	75.9473	48.84	14.4658	41.2806	74.1286	54.9039
cg00744791	46.4051	56.093	48.3727	50.8118	43.7707	51.797	74.5508	48.4297	44.6043	48.9636
cg17482360	83.7297	54.7787	69.8615	54.6927	84.5376	62.8985	51.9758	68.3012	83.3889	63.992
cg15722438	5.9563	41.3186	14.0932	46.8131	3.38319	41.4223	87.8502	79.324	8.92793	50.4598
cg11335171	59.8794	18.3106	38.3348	22.0374	66.4244	39.1804	25.3947	45.3487	62.0399	33.0184
cg08596532	79.036	60.3367	65.3361	53.5755	78.5066	63.0722	49.2701	61.6723	75.2854	56.7934
cg25119077	88.8273	60.654	71.7936	62.766	90.1628	71.0755	38.2425	54.5317	87.8769	56.6413
cg07703378	60.7155	18.2211	49.2269	25.1515	58.4197	26.0428	7.22825	21.3822	61.2352	14.0431
cg22904406	89.37	84.8851	91.7076	90.0888	81.0164	83.7305	85.771	67.5049	86.8359	76.7505
cg08976894	17.7874	34.0222	21.9031	28.8192	16.0247	22.1061	29.9356	31.2642	10.9247	27.4056
cg27160952	92.8404	86.6383	90.4934	86.427	94.3657	89.048	86.1015	64.8907	93.2857	88.6807
cg05669832	71.2887	82.3694	82.7076	90.2092	39.7349	72.0509	88.2618	78.4045	66.9244	79.0319
cg04830355	94.0026	70.4509	86.9975	75.5108	90.344	61.7495	25.1567	61.6311	93.4193	56.4415
cg02396075	75.923	55.1392	71.4654	56.5285	74.6101	51.4099	20.2784	46.865	70.7683	43.388
cg00565882	24.6632	43.7211	34.9791	44.9678	28.8582	54.2456	77.8531	50.7126	26.1021	51.4912
cg01152374	92.8147	76.8964	87.4828	64.5618	91.8376	61.7179	38.9146	75.6575	91.9712	71.5533
cg19996406	81.1079	50.9808	70.3503	55.3097	89.0068	58.1523	17.313	58.2825	85.006	53.46
cg08197287	86.7594	82.1581	88.7055	85.7055	84.2275	82.4462	80.5361	48.1767	85.6757	78.5125
cg14981189	93.6482	65.8876	67.9772	45.9263	98.1885	48.4385	34.4919	29.9226	90.101	51.3017
cg04459170	39.1516	61.1215	32.8256	56.081	19.9667	55.741	71.0095	74.365	20.5082	55.0816
cg10106388	21.1586	37.7348	22.5755	31.6945	14.7884	33.6809	44.8012	50.9274	20.1318	27.59
cg15139596	1.73705	22.7907	0.969178	23.5842	0.922687	39.6406	79.8718	73.0608	2.03482	49.726
cg23729407	91.8624	66.9169	86.2538	68.004	88.3534	55.6123	21.9473	48.3324	89.8341	66.8282
cg00347643	21.9155	62.4883	35.1585	70.0068	16.3909	52.5171	73.4825	71.036	15.8973	61.298
cg12928479	78.8863	89.5472	85.0851	92.1095	68.3852	80.8273	88.3231	86.8493	74.2063	82.1466
cg19052371	17.0378	52.1149	20.139	49.7621	3.77451	52.2917	80.9687	69.454	8.07929	47.3742
cg00336867	81.4331	60.6094	72.9497	58.3194	84.7675	60.225	35.047	47.1974	80.6071	50.6255
cg07654579	43.5353	58.5544	47.526	67.4981	28.3945	59.7606	92.9139	84.4799	29.6652	59.1279
cg05244266	36.8967	15.9505	23.5192	15.6505	37.1654	18.4001	9.97795	15.4773	33.598	16.2744
cg23731304	65.708	41.5817	40.5035	38.0454	62.2194	32.8004	22.3934	29.7192	64.1209	34.1394
cg06592890	98.0171	87.2954	93.9963	87.984	97.4093	81.182	56.9414	74.3321	97.0194	82.6135
cg06521852	23.5509	13.3814	19.1739	12.0326	35.8631	20.8141	3.99828	14.3028	28.8488	14.3315
cg26381514	93.6259	76.509	93.1817	74.6097	83.2197	67.4094	43.9627	32.2694	90.1722	52.9994
cg00443307	48.1955	70.7846	36.3506	60.9885	42.8463	61.1266	54.2509	72.7735	33.9152	48.6092
cg14575950	68.4889	59.974	42.962	53.5018	76.2799	65.9051	68.2228	73.8238	64.6965	66.9455
cg27579505	88.9783	53.7795	72.6027	56.8796	88.4882	42.3409	33.8448	52.3679	89.6085	54.9788
cg26881802	86.8296	62.9916	80.7223	71.3976	92.1745	73.1227	59.6532	46.7119	84.7188	68.2754
cg25212381	34.2619	13.6597	38.7668	19.8321	46.5029	21.6847	8.93185	12.07	38.4382	14.1416
cg22556768	92.5368	73.9222	87.3112	79.8741	94.2138	84.7116	72.5426	59.9624	93.3102	80.8309
cg13876844	66.9853	27.6016	46.5163	24.5292	68.4997	40.6176	18.0316	38.089	66.74	36.3183
cg11845292	78.6545	72.4035	77.6971	71.4149	83.917	80.9851	79.5665	49.4489	78.726	68.183
cg03173722	75.4113	67.1378	78.1991	65.695	77.8429	69.8725	59.8889	44.9319	77.4235	74.1533
cg13719228	52.5323	86.3718	65.0367	84.2775	35.2435	76.4763	88.2196	79.1721	58.491	74.0616
cg06827976	71.4492	78.205	56.2212	72.3246	62.6297	73.0699	78.1668	81.6719	58.7449	68.5262
cg23564253	81.7877	80.2624	87.8562	85.0295	86.1237	67.8488	48.1368	63.0318	81.4942	72.768
cg13242944	89.0579	69.5686	73.3002	72.7128	89.6852	78.9295	47.3533	60.2459	89.9057	74.6854
cg24589834	87.4771	62.1922	72.1194	57.7805	91.4409	65.5002	58.1099	70.9258	89.2388	73.007
cg04947555	98.175	88.1611	93.9246	90.338	98.6977	94.7899	95.7031	68.2182	98.4955	96.9932
cg15503084	6.00041	21.6231	5.18407	17.6157	3.59221	32.1227	65.0046	47.3494	5.81785	22.9606
cg19871235	78.8335	48.6339	65.3588	49.964	83.8278	47.6088	21.5248	42.8011	81.6329	49.0574
cg24412939	85.4267	76.7868	81.2745	79.0787	91.1171	77.4194	65.0054	68.9514	84.5549	68.1476
cg06601130	79.5217	61.413	74.5283	66.2781	83.3582	62.9889	47.9124	46.2499	80.0621	54.5479
cg15045262	27.9837	66.6726	35.0408	55.833	22.6114	56.9789	69.6667	73.4785	21.7201	61.4694
cg00613788	98.6799	92.9225	96.2557	92.0173	97.9612	92.6546	78.4321	66.9677	96.925	90.3087
cg04264999	89.2542	73.039	82.5571	71.8219	93.2076	58.2808	47.8764	31.7803	84.758	53.6753
cg02402368	74.3132	80.0629	85.3104	81.648	72.8416	74.0006	80.2659	46.5854	68.0707	72.0372
cg06785293	79.5984	58.6684	89.7469	83.6233	84.2813	68.9154	81.5764	62.9263	81.474	76.125
cg21531080	87.1403	57.7192	76.6948	56.9005	91.6492	58.36	38.7183	56.7389	91.2792	56.2862
cg08600395	83.8469	63.3829	72.5336	65.1072	77.8773	70.1875	74.664	76.1938	83.3659	75.1702
cg07291100	77.0661	49.5044	63.2292	49.3191	87.7532	51.9019	24.8056	25.8905	76.3796	44.3866
cg19353431	91.5611	74.2431	91.4494	77.1623	90.5965	63.1149	23.7203	56.4888	91.6661	68.9472
cg21500354	91.0912	88.4905	91.2893	90.1184	95.9393	92.3602	87.5431	65.7434	91.6795	90.6864
cg21993406	38.2809	37.4971	59.1425	37.0142	37.6494	30.7177	12.0929	17.997	38.676	11.7628
cg16618104	5.12851	19.6219	3.33306	16.4815	1.83713	37.5612	69.4724	32.0456	4.14576	21.8037
cg14380444	27.2409	33.601	53.2433	57.7665	24.181	29.4898	37.3518	27.6363	24.3709	30.8059
cg00768503	86.7567	69.4252	82.0864	69.3012	91.8659	65.6643	46.4132	68.5239	86.8158	67.1737
cg16871306	85.8328	59.3429	81.7759	60.1217	91.9313	48.12	25.0481	34.5881	89.4291	51.0757
cg01879083	96.4944	72.7543	92.7324	85.2353	99.9417	70.1951	29.2561	82.7192	95.593	81.386
cg12584100	1.58998	10.386	3.92601	9.1205	3.14853	22.3484	49.6276	46.2363	3.18846	12.8561
cg07880727	51.1341	67.123	59.5875	69.4555	46.6435	69.8022	74.989	73.8442	39.9144	68.3498
cg17410313	76.8377	67.2283	75.0901	68.0551	83.1243	73.0325	70.6699	50.0019	77.1677	69.3561
cg23285825	8.08115	23.3519	18.205	31.3903	7.00528	33.5547	65.7519	33.2065	5.17711	25.9966
cg27312916	82.2194	74.9406	83.8213	80.8793	82.9538	65.7403	50.4359	64.4145	85.1726	71.7097
cg08199262	57.6742	70.8951	63.1874	70.7989	54.7807	72.9483	89.2913	84.1881	50.4136	70.7377
cg23459363	57.4023	65.5892	64.7071	66.7632	38.2911	60.3499	62.4616	58.0783	54.043	54.9202
cg10216898	87.2212	82.8664	84.9476	81.8666	77.2637	80.799	81.5512	60.7787	84.1665	79.4954
cg05194636	92.3208	88.5801	89.8446	86.9087	93.363	91.1978	91.468	55.6609	93.5407	88.2024
cg01604401	73.2975	52.1186	68.1376	52.9961	73.4794	35.0037	17.2736	45.7072	72.1163	44.5901
cg18192987	80.4251	82.065	75.7456	79.5355	79.2701	55.7879	42.5058	67.6764	79.4526	67.5607
cg17944003	95.1491	92.5762	93.0019	91.8236	92.0089	95.1388	91.1262	73.0197	91.6623	90.9618
cg08187034	94.9036	89.9679	93.2017	88.8778	96.0636	90.7355	84.1781	75.9812	96.2942	88.9344
cg02647520	47.5063	13.5554	27.4206	14.953	52.9877	29.1012	16.3393	33.8484	49.2671	23.6751
cg24838349	66.8715	56.9094	41.6733	40.1127	68.0487	58.4704	63.0575	64.8273	60.979	56.0112
cg02105817	83.5743	59.1784	80.5447	66.5331	83.4605	63.6406	67.6074	65.3656	80.9938	68.9619
cg22615730	91.2073	73.3488	75.2733	75.142	81.3997	43.0768	35.7293	51.2207	85.0019	65.8229
cg16440978	1.23424	11.7716	0.951883	11.8508	0.55237	28.509	61.6039	30.8617	1.96418	16.905
cg10481617	90.3179	73.4331	85.1386	60.0213	87.498	72.1618	63.9972	58.9354	92.4992	33.1542
cg07953015	92.8784	84.452	90.9289	84.8915	94.0021	86.1115	67.811	47.945	93.6996	74.7986
cg06556337	52.2975	84.9658	66.9446	88.9504	30.8561	70.6873	87.8404	86.9846	42.7126	79.9291
cg20949342	75.7378	79.8639	80.8101	80.0106	34.4328	82.3626	91.3396	71.8509	70.2206	76.7831
cg16665614	92.1738	75.1123	88.2744	78.3673	92.4266	81.7356	58.2466	74.7594	93.0995	72.9325
cg25343388	65.66	74.9465	58.1445	72.4825	54.0893	79.0654	86.2563	79.7242	53.1288	71.422
cg03767934	52.7481	67.3132	72.6031	83.1361	39.8915	62.2792	81.7915	72.4313	52.1472	69.9168
cg10473158	66.0403	84.5959	73.757	87.5492	53.8826	77.6323	88.9669	83.1361	52.9777	78.3001
cg03995434	94.4723	78.5745	94.9866	74.0235	95.163	43.106	14.0566	56.4448	92.4317	77.9667
cg18937395	9.12154	20.82	17.3442	25.1489	8.72284	44.6664	52.9018	27.6873	10.4315	21.5437
cg12686105	86.9514	70.0864	79.0671	67.8495	87.3086	64.9034	49.4364	47.3476	87.5291	64.5004
cg10463626	81.0782	59.5162	59.4024	51.7137	77.346	60.5472	35.8368	59.0009	74.3225	56.8796
cg17333767	93.3872	87.8224	95.6392	86.9422	95.5941	83.2257	75.9952	49.4673	91.9651	72.5555
cg07042014	19.2213	67.1593	38.5984	70.354	7.36592	51.88	64.1127	72.4049	8.72967	50.16
cg05327192	94.6073	81.048	94.9838	79.1582	96.8513	62.4476	28.242	66.4116	95.9316	83.763
cg00604356	4.04333	16.2702	2.73149	7.91828	5.475	21.0203	16.7251	45.4881	5.52856	8.75645
cg06102242	86.4036	62.9578	80.3637	67.9024	84.9565	67.8843	42.7257	38.6273	90.6499	52.9706
cg16291455	92.4828	96.9086	92.4189	94.647	60.7131	92.1632	96.4607	97.4714	91.4318	94.8634
cg13424909	3.50629	10.3012	7.1016	11.2708	3.46676	11.4311	9.66116	33.0072	4.4652	18.5241
cg14622790	11.1129	44.0398	22.1585	49.4048	5.2039	29.3007	78.5682	50.4196	5.01858	44.6114
cg04860432	22.3399	78.2832	40.7232	65.571	22.5059	63.1518	81.9481	64.5205	21.7519	58.3151
cg22980156	95.6778	89.6849	93.5587	84.4016	93.7772	79.6415	59.4704	42.3219	93.8235	77.7461
cg02561103	97.534	90.462	96.8957	93.4784	97.8455	88.5271	81.1735	76.3112	97.4191	89.2385
cg27618216	70.2925	38.3369	58.0976	30.7959	75.3276	47.1877	21.4572	38.9213	72.6542	39.1234
cg21748843	70.2924	48.649	53.4025	42.5514	78.4419	49.5765	27.5709	45.8945	64.2765	39.1356
cg13204977	90.4018	60.2503	84.4552	68.1246	90.5517	72.8733	71.8223	69.5618	91.4063	72.004
cg07093456	86.847	62.3579	82.889	68.9438	87.8273	56.5851	21.3716	60.2542	83.0124	63.7346
cg26298914	61.7543	90.6217	78.5935	90.3026	37.5068	87.5779	96.8985	95.1727	34.9384	91.5309
cg02726291	46.257	77.3175	57.1685	80.9754	26.8243	69.6833	90.0709	82.7598	36.7584	78.5089
cg12651286	95.2598	79.7214	90.8974	85.1422	95.169	72.0772	68.6133	73.7609	93.5707	87.5848
cg02150218	41.6504	61.6605	59.3105	70.3573	32.9614	60.2042	63.8641	56.3642	41.5102	56.8487
cg22767145	57.1079	38.9904	57.039	49.6773	50.3828	27.2571	9.14127	23.0744	57.1511	34.7147
cg10858103	8.24073	20.1399	17.0315	21.1247	10.4207	34.8374	47.1778	31.3271	9.28379	21.8763
cg08202720	62.4484	50.9319	69.7346	54.2923	62.1664	35.4778	12.3498	29.2538	65.8803	43.5157
cg17318853	94.5637	90.7859	93.9678	90.573	93.8387	92.0425	92.0627	60.236	93.5839	89.9807
cg20827077	93.1888	78.0419	87.2523	79.1283	95.9123	87.3265	89.3877	63.3161	94.3838	90.7961
cg02238760	91.2748	76.6854	89.2278	82.6444	94.9494	83.9304	59.7675	86.4807	93.1329	79.6297
cg26108621	47.5266	16.8123	46.5489	19.2159	45.1837	18.4514	7.27588	23.6724	45.2506	13.6474
cg17967261	70.2417	51.5844	65.4078	46.8156	77.532	41.9613	17.2228	52.267	72.4559	51.9554
cg00812096	91.5969	56.5272	76.0053	56.2072	87.206	62.2334	41.1534	62.1986	89.0563	62.6847
cg00430287	87.0158	62.5934	82.3653	69.5714	89.4967	56.1098	17.7992	43.6367	86.932	75.2321
cg13820899	62.5111	80.5903	71.0132	82.9633	68.7574	82.9426	82.1475	88.3813	43.3122	67.13
cg07671644	70.0033	81.8233	81.6189	90.0489	37.3962	71.0465	88.3403	77.9052	65.5246	78.4448
cg16651946	91.6805	94.3866	95.3136	97.3762	73.2623	87.5456	95.9946	94.061	94.9727	96.0537
cg07004075	93.0959	80.2476	90.6913	77.3274	94.0918	49.9513	40.8894	47.983	88.6064	82.192
cg14717069	74.5942	36.9216	49.2908	38.3298	87.4243	38.1759	24.6571	51.0412	81.1386	49.838
cg14250336	84.8915	65.1236	83.5966	73.9593	91.8934	69.5272	33.9305	84.4086	88.8744	67.8043
cg20481837	96.7149	95.9117	96.6255	96.4073	97.2957	95.8149	96.0341	63.0582	96.2279	95.9411
cg02210967	1.4353	2.8491	6.20086	4.79066	3.17386	4.47838	1.62761	37.1306	6.07826	7.24415
cg15855924	58.4669	36.6904	57.0516	36.7435	76.3709	28.2903	10.8415	14.6992	66.2519	21.0249
cg05616999	5.7005	22.3876	13.1365	22.0409	2.40243	25.9308	62.4677	28.8926	3.31166	25.9821
cg17862135	90.2162	69.1071	81.7557	69.647	90.769	64.8808	37.5273	55.3029	91.4862	68.6909
cg24613194	73.3424	83.1395	85.5897	90.4246	56.8406	78.9985	88.5093	84.2279	69.6822	79.0924
cg01650159	85.6621	59.2247	81.7453	59.9973	91.8713	47.9424	24.9472	34.5096	89.3126	50.8394
cg25144207	35.6607	50.6595	41.9506	58.3484	32.3322	58.4365	79.1216	63.1666	37.407	50.4934
cg06143658	73.9904	54.5042	64.3204	59.0448	84.6232	41.7875	19.5273	51.9081	72.8088	53.3184
cg04531756	26.252	66.6214	48.9058	71.5274	10.1701	53.9649	72.1608	78.8894	18.4108	63.7522
cg13447820	85.0597	64.8239	74.6327	63.4743	86.841	71.8898	50.748	46.7851	81.6569	78.2737
cg02889774	43.8372	76.3478	71.2904	78.6999	18.1587	56.4068	80.6232	62.8102	48.4975	67.107
cg13024052	81.5477	68.0386	79.1275	67.7561	84.1011	73.0298	61.0857	47.7343	83.4808	60.5537
cg05614735	14.457	31.2046	24.1766	38.0248	10.3546	35.9918	87.8991	34.6765	16.7799	32.3871
cg16626480	91.7366	91.0782	96.6937	90.0358	94.7799	91.9249	91.585	64.385	95.0689	93.2134
cg14502345	61.4723	27.1539	67.332	39.7787	60.3323	21.8728	8.84186	17.084	61.6704	28.4761
cg03400695	53.2543	70.6541	54.8421	79.3752	17.7789	63.6668	72.6557	47.5536	46.3096	64.5395
cg00443797	88.0765	60.4746	73.6777	58.8279	91.2295	65.7343	37.8758	50.1857	86.4618	53.0921
cg16357434	80.7415	63.1539	83.2613	66.2086	80.201	44.9554	20.8144	40.0075	81.4929	47.6323
cg12101498	36.1132	66.6713	22.6321	57.297	8.36291	37.8118	80.7681	64.4657	11.2368	65.2727
cg19768204	82.8172	73.2804	80.1213	73.8088	86.1376	74.8753	67.8554	62.7	82.207	77.8436
cg24938286	75.9659	51.9033	72.743	56.4304	77.1591	51.4768	30.1018	32.5925	78.6833	47.487
cg17441455	23.8699	63.1981	48.7734	76.7897	4.39705	62.1403	81.2161	61.1148	8.32545	56.9151
cg00252594	95.1531	81.7552	95.9352	87.8098	95.6768	70.2077	29.2526	82.8497	94.6273	78.8546
cg07584558	0.931527	22.8665	1.1825	15.8683	0.957666	34.2908	76.0252	64.0398	1.43106	39.2738
cg27024408	92.548	73.0363	83.8618	75.3926	91.67	76.0605	55.0684	68.7673	89.9531	68.3128
cg16808481	97.6666	90.4261	96.7991	93.244	97.8572	88.2858	80.1986	75.4656	97.3621	87.6032
cg12475590	80.5551	54.6877	75.5896	56.2154	84.4441	47.0534	27.2381	30.2726	80.9529	49.0346
cg22559630	85.6603	64.4684	70.6098	59.749	83.2748	69.1374	64.5812	65.8116	85.365	72.8163
cg26893134	85.0732	63.2899	82.1764	69.4013	89.4372	55.3725	18.5907	44.2676	87.1601	73.5316
cg27009246	80.4259	61.9663	63.1737	56.6625	83.5018	62.0227	50.0535	60.5234	78.4984	59.5259
cg19725935	66.8895	57.1105	41.6791	40.1544	68.0089	58.4669	63.2042	64.9007	60.9042	55.7683
cg08713543	92.115	75.9805	82.798	80.2877	94.7508	82.8804	56.0417	81.8737	93.0284	81.4928
cg15407723	65.4122	38.4219	60.2735	39.331	66.1696	30.1991	13.5492	30.5771	67.8855	35.8602
cg06634886	79.667	61.3294	66.2619	54.1027	79.0181	63.5637	50.4533	63.0821	76.4155	57.7501
cg17694766	80.58	60.2957	76.8941	63.1387	94.1226	60.8385	40.0623	68.9708	83.5714	58.2121
cg11138204	79.8166	50.0796	66.9473	52.247	79.6718	36.9927	10.1387	36.0939	77.8213	46.11
cg04982781	54.9255	16.4732	27.9167	15.3738	63.3471	27.4498	8.05648	16.2262	60.0806	30.4881
cg06902379	72.6999	51.8777	62.9079	52.0255	70.6354	52.5745	34.6822	43.6259	74.8448	47.6877
cg00766824	70.9501	88.4225	82.737	90.9692	66.4694	83.8581	90.9018	88.7463	66.0079	83.8405
cg14400462	39.9918	87.3586	60.6985	88.7204	26.8377	71.0068	90.9383	88.641	29.4898	78.4643
cg04329519	89.7225	79.2498	91.4701	80.8694	94.3496	54.0717	29.4625	69.8167	91.694	59.0402
cg21336300	7.94702	21.9171	14.089	17.9373	11.6781	22.5428	27.0802	42.718	12.1639	20.7764
cg10796715	85.3581	73.9059	77.3795	67.7663	84.4938	60.0605	20.5265	58.934	85.2028	58.7105
cg09109724	32.9289	80.4758	36.9333	74.6242	29.5608	61.5994	89.2139	82.7551	19.6278	65.8197
cg03900021	79.0191	86.3213	71.8863	89.1464	40.5514	73.8311	90.6073	75.2889	67.3464	78.7623
cg03764440	64.4967	28.3331	54.5247	34.3768	62.3718	38.9803	29.9263	37.6243	60.2721	30.7957
cg25724895	18.7949	43.4351	14.5878	50.0527	4.18325	44.7746	49.421	60.4983	9.09949	36.1459
cg17451015	83.3193	68.1647	75.6203	60.4805	88.0941	60.6823	41.0549	54.9333	82.8896	58.9802
cg22768487	2.65978	5.29996	0.707269	3.77708	1.13704	7.91426	3.5214	29.8818	0.404116	5.76089
cg27287578	21.6265	23.1797	49.616	52.4773	13.7545	21.3462	19.4927	20.1595	23.6295	19.3294
cg16630940	2.31508	8.49851	1.3198	14.7874	3.06117	15.9477	34.0283	41.8677	2.30184	19.1142
cg18054578	33.9477	13.8411	29.153	22.8304	31.1645	9.19251	5.04647	7.8608	30.8119	12.3387
cg14278514	86.2821	63.5584	79.7728	63.1406	90.2923	38.3671	11.2435	46.1261	87.3458	56.8123
cg05631399	91.1049	85.823	87.6801	84.2693	94.7069	91.0465	94.231	70.1723	90.1662	89.56
cg01064938	85.7894	78.5865	89.1777	78.8832	86.5003	68.2577	55.6235	47.1921	83.5609	70.6983
cg08535217	85.4468	62.911	72.4197	65.1716	83.6368	65.7218	51.4777	59.4234	82.7861	62.2008
cg23761007	86.1918	63.5548	75.2398	58.8877	81.9925	53.1769	26.3379	48.657	86.5337	49.7928
cg23263802	93.1208	91.1662	92.0458	92.0161	93.4977	87.2564	85.8708	66.7635	93.3076	89.8387
cg06712886	52.3478	75.3123	70.9282	80.1767	50.2434	69.5879	72.0423	72.7599	50.0829	72.3623
cg02906939	54.8207	44.2901	55.1467	45.5524	45.7188	25.9854	20.9483	31.9974	47.669	32.7189
cg18113826	13.0272	49.533	28.6156	47.5829	5.14631	45.9791	69.5785	65.9948	6.62659	42.3733
cg07340241	49.0688	57.4167	59.5162	73.1342	21.9265	49.0097	60.1817	69.2052	38.4275	52.7269
cg00449482	92.4675	76.0646	89.6735	78.8999	91.2441	61.8581	30.4906	54.6005	90.5291	58.3226
cg15220048	71.9192	41.8868	49.2173	33.2791	68.6256	41.963	30.1171	51.6909	75.8149	39.8202
cg15761531	77.6698	90.1036	84.309	93.7842	81.435	87.8557	87.508	88.5725	55.103	80.8704
cg00907675	32.7113	69.5162	16.1112	35.0306	38.1528	60.4099	86.2662	76.4312	22.424	64.935
cg02351199	88.3474	72.9626	75.4055	64.9913	89.0175	75.4798	64.6618	72.5253	85.7287	68.1396
cg16354520	80.4098	50.1863	58.1834	48.2176	83.4689	46.5408	40.5159	49.0951	78.0655	45.2347
cg08511651	29.2015	42.4488	46.7933	58.0778	27.2777	53.0347	83.7846	37.1058	29.9779	40.1541
cg27612650	93.3158	69.8653	86.9447	84.0833	90.0614	76.036	21.1795	74.4273	90.0515	64.8538
cg20442390	92.4086	88.215	91.4825	88.1468	88.3967	83.5216	84.1403	60.4477	91.5136	88.2906
cg06784824	86.1406	66.4731	90.3875	62.7264	88.5452	41.5057	14.1566	15.1439	81.8032	33.5701
cg08604223	78.3447	76.0088	82.3248	81.2363	76.8889	76.5216	72.3421	54.4501	78.1655	68.1196
cg17745803	75.979	51.8953	72.7148	56.4412	77.1299	51.6432	30.16	32.6924	78.7062	47.4182
cg10494028	95.0562	83.3935	94.1482	90.0631	96.2998	87.9111	88.1759	53.9334	94.4701	87.7678
cg21885838	39.8854	33.7082	36.065	27.766	69.979	24.2376	13.375	34.7626	52.2833	31.7896
cg09438113	80.6465	54.8098	80.5516	58.7416	86.953	44.2638	12.7825	41.4697	84.1996	31.5706
cg14113417	85.7598	59.2921	81.7627	60.0682	91.9056	48.0438	25.0046	34.5543	89.3796	50.9744
cg27488095	65.3024	26.0499	58.2586	35.0905	71.4883	40.218	10.195	39.0773	72.5524	30.5618
cg19252956	2.08929	18.118	2.87433	19.0497	2.56096	42.3384	66.0944	66.3651	2.98535	38.9667
cg15751948	90.6776	67.5939	85.4371	62.8368	90.4942	63.9756	18.2551	62.0037	91.8117	65.6418
cg16509978	31.5197	14.6958	21.059	16.0368	45.1353	15.006	8.64177	4.54206	26.1466	15.2872
cg18645295	93.867	88.7445	93.1791	91.7705	91.5434	93.2777	93.327	71.8301	93.25	90.667
cg26344392	92.3235	77.9531	88.3453	81.1461	94.3658	80.0448	63.6683	82.143	93.7744	72.6881
cg11505841	41.8047	64.6717	40.7237	56.3598	62.9755	67.7982	57.6333	65.5447	40.3021	56.1355
cg21513437	80.7273	50.498	62.105	50.0688	73.8097	40.8135	13.255	43.2266	79.9722	51.4254
cg04762351	88.8591	63.0346	72.0979	64.8077	85.0627	48.5124	46.8879	42.4466	83.8789	73.3679
cg18103150	90.67	89.485	90.2228	89.7105	96.127	92.9759	88.4621	67.8118	91.9165	90.3608
cg02733324	83.7006	79.8909	86.4933	74.242	76.5783	69.7785	57.1668	68.2976	81.4633	74.0758
cg01488510	76.3845	68.2171	75.6737	73.1177	70.7125	72.3068	61.842	41.1082	70.0165	61.0867
cg06893812	84.259	66.9411	80.0433	58.5759	93.7841	49.1534	26.7369	56.8184	86.1862	54.7501
cg02871891	95.2825	91.2819	93.8013	93.8352	95.9832	92.0141	90.0562	70.41	95.1211	89.8968
cg21117330	40.2086	48.5886	47.9339	48.4778	37.0374	58.7165	77.4953	46.4064	37.4183	49.6552
cg16087541	97.6743	90.4249	96.7943	93.2323	97.858	88.2734	80.1323	75.4224	97.3591	87.5142
cg26821848	91.1381	88.3617	91.4918	90.1395	95.9223	92.256	87.4273	65.4806	91.6447	90.7179
cg23601905	8.26773	38.7949	26.1037	50.237	5.18532	47.1769	79.2342	76.3174	3.44138	42.8346
cg13325481	92.0824	65.6783	93.5043	74.5236	89.7323	75.3465	81.6734	67.9349	94.9882	74.8747
cg16544010	94.2781	81.1076	85.1716	80.7279	95.6647	82.7947	60.9878	78.9488	94.0958	79.3494
cg11014079	89.1882	66.0739	74.687	65.7016	92.6182	65.1849	42.4283	60.4596	91.075	65.2568
cg24682512	77.5642	26.6465	33.6249	16.0211	75.2587	29.6298	9.37821	38.7118	65.513	30.3864
cg00237475	12.0856	25.0929	27.5865	32.1447	10.298	32.0699	60.8799	21.0666	11.9482	27.3514
cg01722861	95.4759	74.3969	90.6883	74.4518	97.1239	61.5101	24.0024	71.4611	94.2462	65.597
cg25013586	42.2736	64.1677	22.9886	49.0045	49.1301	63.1343	87.9264	81.6341	36.1645	61.4962
cg00169184	77.5295	93.3971	62.883	85.1946	80.8753	87.2329	90.9583	87.4508	69.5155	85.7545
cg16512458	11.2925	19.5496	20.384	30.0889	8.42587	6.9755	5.21961	17.0738	9.70025	14.7551
cg18634301	39.6428	61.3149	33.3647	56.2751	20.4482	55.627	70.6653	74.322	21.0283	55.233
cg08612011	5.09831	34.4762	7.62077	22.3326	4.62281	40.2785	80.4113	68.7699	1.84898	43.9793
cg14708132	68.7385	51.6866	56.3309	44.2316	69.3159	59.7468	43.6304	59.27	70.8903	58.2852
cg26002370	76.9979	78.3666	81.0127	84.9473	79.447	83.4374	88.3917	76.659	19.7093	75.3346
cg10408640	94.559	86.7953	94.6897	88.665	96.6159	87.8606	67.8381	55.7001	95.6634	84.6665
cg16744973	26.3217	48.9911	35.6345	50.8323	27.9209	59.2116	79.7545	61.2388	23.2714	63.6109
cg17126026	75.3384	75.5862	78.9275	77.9724	73.7672	81.2233	82.8085	44.363	70.9604	72.7668
cg01766743	87.3406	60.4784	78.5822	60.3176	90.0457	66.6376	50.3842	65.0233	85.0873	63.4971
cg12108146	33.5688	15.1826	32.0052	12.7213	43.3679	20.027	4.86067	14.5079	40.1317	10.4947
cg23253752	83.2472	67.5649	81.5032	67.6318	87.0751	45.0048	16.7525	49.7684	86.0903	61.3605
cg14904733	96.7095	95.9113	96.639	96.402	97.2789	95.7902	96.024	62.8868	96.2157	95.9465
cg04732345	91.1037	88.4566	91.3425	90.1243	95.9347	92.333	87.5126	65.6742	91.6704	90.6949
cg04154424	84.414	60.5369	76.1451	62.0472	81.7906	61.1214	41.248	54.8286	84.7541	60.4472
cg17636366	72.1609	61.8516	82.5456	76.4295	74.6382	54.163	30.7394	49.7498	76.2875	58.4578
cg26239495	93.0341	73.1877	95.3898	84.1708	95.2414	68.6989	39.4801	69.1244	96.2046	51.9979
cg25547520	89.6796	68.5209	87.8273	80.6254	89.8301	78.2366	77.6605	50.9274	89.1459	77.4192
cg06575692	79.656	88.0846	53.4486	81.7173	70.7158	87.6791	91.999	89.0247	61.5644	78.6389
cg14966613	90.97	79.8391	86.5508	74.3248	92.6203	72.474	42.596	68.7752	90.7061	70.6379
cg15065123	94.3977	72.0261	82.1344	74.2096	95.406	72.2791	35.1083	71.5722	86.5032	71.3476
cg07597892	72.9795	54.0871	69.4169	62.6653	79.0867	30.7761	24.1056	56.1361	71.931	53.1151
cg13060704	37.0029	17.4698	32.331	21.6225	44.2472	23.3804	4.43404	15.3535	35.0363	17.918
cg05936136	94.9126	87.5393	92.5842	90.4951	71.1297	84.2835	94.4678	82.8873	93.2293	90.1825
cg04726374	78.0615	68.3965	73.0565	66.0325	85.2132	51.1283	5.35716	47.9705	73.2989	55.8784
cg05284742	56.2141	73.9624	67.8336	83.8364	47.0713	70.2541	82.915	79.2113	45.9128	61.0869
cg00831127	72.9518	31.2094	32.9694	17.3755	81.0244	32.6116	10.5278	25.7284	72.0218	27.1732
cg18739675	30.206	61.7304	9.76379	42.3655	5.21115	48.7667	78.1306	73.1344	9.0267	40.3913
cg08746853	15.8653	13.2803	13.781	8.74225	26.0512	17.5568	10.3146	47.3842	19.7228	16.8574
cg17010895	71.673	79.347	74.3076	77.5612	77.5208	84.1015	82.8078	89.1634	55.2567	75.3631
cg12243622	86.8691	58.7253	64.4896	50.7613	89.0159	63.1679	41.6674	54.8579	84.2348	56.6499
cg00138407	68.0092	85.8357	76.5724	89.8163	47.7171	80.383	90.2198	84.5821	55.461	77.309
cg07730360	72.8724	80.8938	83.049	83.2753	57.3281	78.1839	75.8998	76.2323	62.3729	71.4105
cg25432300	61.5445	50.5072	67.9052	56.9676	60.127	40.3545	23.3801	41.9337	62.9151	44.1983
cg25311780	11.3562	33.2533	25.3479	36.5218	12.1701	45.3173	81.4876	39.6201	10.6707	37.3219
cg04261630	43.2287	83.7857	23.0857	77.8913	33.8718	75.3289	87.5394	83.8336	32.4566	77.8886
cg01704608	68.6293	87.9509	77.4429	90.7971	78.7668	85.274	87.2058	85.8573	63.3879	77.8514
cg09932520	30.4709	79.5921	33.2967	70.719	28.3854	59.9203	87.291	81.4291	18.0884	64.8079
cg10373524	92.9228	67.6639	86.8696	75.456	93.3087	59.6447	19.0684	34.169	91.4348	60.2915
cg23402901	91.086	80.0422	86.6977	74.9584	92.7609	72.9786	43.3148	69.2646	90.863	71.4571
cg00497909	95.9759	94.6796	95.5801	91.6778	96.3696	93.5408	89.4998	70.45	93.3715	87.8393
cg26557270	85.8363	63.084	82.0866	69.4042	89.4531	55.4073	18.3439	44.071	87.0926	74.0088
cg27424322	94.5218	89.184	92.8105	86.3608	95.5372	84.9954	62.5891	79.2567	94.5485	87.796
cg26673377	77.2663	49.588	50.6964	48.9934	80.3035	54.6305	44.3383	56.7812	74.0935	54.4428
cg09584249	62.9173	23.3658	62.4143	38.1036	64.3354	34.2206	19.1164	28.6545	64.2193	32.7192
cg10787596	60.6806	9.19986	32.4491	10.1448	79.3254	31.1693	6.16845	7.61129	66.2626	20.6197
cg01048287	91.1126	76.2962	88.843	84.3462	95.4736	84.6408	71.8363	50.9322	93.0142	87.1143
cg26607670	38.7353	27.6353	49.0375	39.6155	30.8936	12.7317	5.04664	19.4894	33.9373	18.0832
cg04011062	88.0678	72.8444	75.2966	64.5689	88.8173	74.8105	64.0661	72.2153	85.276	67.7442
cg19726253	95.1454	93.8947	73.7631	88.652	96.6021	93.1324	95.9046	92.4036	89.9892	91.6043
cg03776651	90.6759	67.5919	85.3177	62.5953	90.5149	63.8472	18.0161	61.9183	91.845	65.488
cg16488174	55.5861	24.7712	50.6572	33.5671	61.0375	34.0946	12.5814	33.7787	55.491	35.71
cg14111928	61.1282	82.2055	77.6909	87.6395	24.7518	74.9238	88.2286	75.5469	55.7208	68.4967
cg09944171	4.47277	16.9427	9.29724	21.8029	2.74219	45.2546	79.6166	37.0663	3.12191	28.5362
cg13327838	86.3716	72.4138	65.1135	76.7441	88.9018	80.9241	75.0306	81.3768	86.9858	79.0857
cg03335624	63.3023	42.2185	50.1544	39.666	52.2661	21.009	11.0727	14.1018	61.5612	34.8724
cg08132132	10.1146	16.7007	27.1097	19.5502	11.0405	6.4517	2.81192	17.92	10.4771	15.3225
cg01328444	94.3139	77.9755	84.594	76.5068	95.7201	83.5372	71.0313	66.4975	92.1129	89.3646
cg22268049	82.3519	84.6572	83.3847	83.9691	86.2964	81.6925	85.8202	58.3483	87.7211	78.2628
cg01963906	94.119	91.9327	95.0777	92.6951	96.7272	88.2359	83.8145	50.0072	93.7094	76.8713
cg16473141	13.1492	50.1684	28.6107	54.9608	6.57973	33.0676	79.4523	55.3536	5.91002	49.9668
cg14904725	79.3385	50.186	68.2919	46.8431	80.5887	41.0566	17.432	22.6384	79.6058	48.6645
cg04268405	80.0454	82.4333	85.3917	84.1035	80.5622	86.419	88.1067	59.56	80.3538	82.4299
cg06610589	9.97413	28.2987	4.57801	21.3018	16.4721	41.6371	63.3424	51.0705	5.47431	25.0109
cg13175254	79.6643	53.6033	66.7483	56.1332	82.0726	54.5417	23.3089	34.9658	72.2004	43.6554
cg04059871	82.4673	54.5941	62.6505	53.5455	84.0701	60.2776	49.2705	61.3514	82.7783	53.4378
cg11433203	77.7606	53.0617	62.5279	47.4144	84.3698	55.6511	48.8101	55.9412	78.4511	55.9949
cg00540593	66.178	49.8464	63.719	56.1257	76.2233	41.0355	31.528	33.6337	67.7604	46.7729
cg23963229	64.154	76.3279	73.5723	80.7057	57.4691	73.0896	75.8155	74.2888	68.7591	72.5789
cg24218626	76.5195	69.8817	49.3609	61.286	87.1556	80.9187	82.004	78.3677	75.3699	74.0235
cg06672341	65.3363	65.6275	72.2886	74.5631	18.7767	78.723	88.8104	81.6034	44.8607	76.628
cg26118759	7.81893	24.2908	3.68314	25.3461	5.97398	35.5927	67.1002	62.0125	6.48753	36.7744
cg20517941	81.9911	60.9204	72.3472	56.654	90.5284	64.4407	58.2275	53.2375	80.4223	62.449
cg20655350	88.0604	79.4474	83.7316	83.1987	78.7381	75.0486	79.3188	52.7399	84.6887	74.3848
cg10440989	96.5154	93.11	97.9193	90.3721	98.0889	96.3331	62.6636	85.934	95.8341	90.7244
cg01006503	86.0969	84.9583	86.9308	87.2694	88.5082	91.0888	87.795	53.8941	89.0368	84.3885
cg25370441	67.9573	35.8574	55.3477	36.727	74.272	35.009	8.75597	32.0547	70.8587	38.9004
cg16205674	27.3373	13.9267	24.8275	13.4441	40.9997	13.0518	6.48874	15.89	26.0126	12.4912
cg12311094	79.7905	54.2414	68.476	59.5547	86.8637	56.8924	40.7667	60.639	83.2741	62.2605
cg01455766	89.5213	61.5064	85.0528	72.356	91.9939	49.9748	11.0337	48.7832	90.8102	41.2579
cg26204079	38.4217	39.3931	58.2266	45.8893	32.7207	19.3493	13.6854	32.051	37.7571	31.4401
cg05029100	87.4089	84.8587	91.4574	87.4105	83.1884	86.2233	81.3399	55.3481	87.2961	78.0386
cg20460771	86.5591	71.1598	54.6731	67.0896	84.8263	68.0564	62.554	68.9631	82.8654	67.3316
cg24691330	89.5677	77.8886	85.3875	71.7559	89.729	60.3263	28.5656	66.1125	88.7505	58.6335
cg17990279	77.1352	49.7369	69.0328	48.3022	81.1793	55.9048	37.4637	47.8354	76.5794	46.957
cg13455139	12.3	17.3023	12.2933	15.6125	12.5803	12.6175	13.1266	36.5265	10.9129	17.4582
cg08104725	76.1263	76.5567	61.2318	77.2598	76.079	82.641	91.6358	64.1772	71.4295	73.6179
cg23172664	87.3182	76.5424	92.9859	87.7261	91.1525	82.9856	78.625	52.1036	91.7874	81.2483
cg24738714	72.3265	88.4371	83.0658	91.1113	67.4574	83.9323	90.8563	88.7243	66.6861	84.0057
cg12242450	87.8542	67.1223	79.5365	61.5759	85.9241	56.4539	37.2609	29.2996	85.1855	51.458
cg11571158	95.1357	86.1612	90.5404	87.3069	96.3464	88.4567	84.6707	70.2043	95.1633	83.2432
cg17654050	40.0874	87.511	61.3318	91.2097	19.2856	75.1094	86.947	91.1004	31.1211	80.9876
cg14255028	87.1531	62.9754	83.4074	68.82	87.7216	59.9059	40.3716	61.5156	90.8178	51.7596
cg18557185	8.45548	25.2995	21.0753	31.9912	10.7389	61.3861	79.5531	55.5424	7.94397	31.4397
cg25598083	80.3939	36.9681	92.7604	50.8103	96.3835	66.4574	33.4035	64.8642	92.991	59.476
cg10211193	83.1968	22.8971	26.768	19.1913	67.7677	43.0718	12.3424	34.8832	71.3741	30.0808
cg00305993	87.3182	48.2873	71.0452	53.7783	92.9413	57.6146	43.0491	59.5069	82.8461	61.2013
cg09748960	85.3288	56.2162	65.1066	56.6399	83.8133	58.4504	32.3979	60.1354	84.4937	54.4166
cg26585119	32.8966	74.8775	71.7537	77.6031	19.8986	66.8795	92.2292	68.4377	31.8866	64.1484
cg18794321	88.0746	54.6479	69.8895	55.4444	86.6956	40.8126	28.2993	51.2131	87.936	54.7186
cg01911703	48.638	73.3632	63.0952	79.4933	22.3559	54.6946	76.8639	62.2897	43.4317	57.3631
cg04465731	93.5477	83.0665	93.4292	85.6756	92.2283	88.6747	82.5323	65.3746	95.2979	75.4796
cg04604347	58.0887	39.5649	57.737	50.4004	51.2434	27.755	9.25509	23.546	58.1606	35.3161
cg09990852	75.2896	67.3389	78.3266	66.2639	78.0068	70.1342	60.2393	45.314	77.4431	73.4752
cg00310497	58.6476	51.44	67.0781	48.4709	66.5673	39.3577	11.4323	16.913	63.9603	34.3392
cg02141748	72.247	65.4225	65.8819	60.7479	73.8361	45.4112	31.471	57.836	67.8971	52.9543
cg02373484	75.9353	51.9329	72.8143	56.4098	77.2422	51.0687	29.967	32.3444	78.6282	47.6815
cg03888447	77.3638	75.0728	83.3147	78.9218	73.0173	62.7825	50.2905	63.3308	71.604	69.9171
cg10388307	22.299	26.2297	22.9201	25.273	17.4972	22.804	24.3226	49.4112	30.3733	20.3752
cg01662816	90.0432	58.9141	77.179	64.4156	94.2793	58.2163	42.8719	56.3222	87.823	64.768
cg00331616	73.7536	51.4713	86.7345	54.5477	72.5478	22.5553	8.88432	35.756	82.8324	38.8466
cg02879423	14.2243	15.6516	8.00791	21.5198	68.1103	32.8087	17.0799	27.3821	22.6925	15.3524
cg18755846	7.84312	24.5443	11.8417	26.1834	7.17241	48.0333	76.8113	34.4514	7.18954	27.0048
cg17080691	74.8684	88.7755	82.1138	90.5578	67.5587	83.5278	91.6892	87.408	63.1068	82.4027
cg20211056	8.18453	7.64911	25.0503	11.9549	2.99327	4.28969	3.16367	5.18153	8.57476	5.38379
cg16466652	83.6832	84.9669	89.5566	88.2418	88.3121	90.9723	91.0159	45.0708	83.2844	86.9163
cg13816428	71.8954	47.2582	61.6171	45.2481	80.8656	55.1035	45.1583	54.3196	74.4054	53.0694
cg21745586	22.2224	57.6337	15.3331	41.4778	48.239	62.5974	79.065	68.0816	17.0966	46.2443
cg05839875	24.0169	38.1242	16.4835	46.0631	45.4059	61.5058	84.6177	76.3369	17.348	42.9394
cg14519952	33.2349	59.2267	63.2439	74.6744	42.7009	60.2283	76.9893	78.4042	34.0478	65.5093
cg14518948	42.654	41.7871	63.9586	39.4669	42.4976	32.9277	12.8612	20.5318	44.2766	12.8288
cg17273845	46.0862	73.5978	29.4646	52.9012	37.6243	60.1186	82.6113	76.5118	31.0604	67.1899
cg01037683	97.1503	83.684	95.9602	85.7773	91.9051	71.6763	35.945	76.2117	96.899	92.2931
cg05092861	44.6017	39.893	53.0676	36.8591	50.5427	18.5282	7.23067	17.063	56.8982	44.2818
cg16948335	89.2282	76.5575	88.3835	77.1684	95.4895	70.1792	56.3538	60.827	89.6875	63.6307
cg06161964	6.66066	24.1934	12.2732	27.8896	5.87674	31.0844	51.94	18.8028	5.10856	21.5501
cg06026296	76.2409	41.0808	53.6348	38.42	71.7468	47.422	44.292	39.0281	70.4388	50.6307
cg25020550	22.5349	42.3194	19.2768	42.5136	28.7565	60.39	83.7483	77.1318	19.8044	51.6804
cg06585734	57.32	67.1938	73.9033	78.7156	33.6143	53.3122	64.9391	72.6619	48.8921	59.1964
cg19785759	86.6128	62.8944	82.1084	66.9244	85.2588	33.5735	9.58932	49.9787	82.9541	49.6078
cg24571021	92.3682	82.354	86.9409	78.4696	91.4396	66.5473	39.717	70.3846	92.5258	74.185
cg26066951	74.1055	46.5741	78.1782	62.7082	77.7699	42.6468	13.5753	13.8405	78.5602	40.931
cg00233307	3.24683	10.8423	2.42181	20.8387	6.91696	35.8256	64.2969	31.2767	6.43821	21.5158
cg24684497	32.8048	17.1682	24.8068	13.5467	37.0523	19.3562	6.79501	13.5727	34.7836	15.2195
cg18044543	25.682	56.8461	41.4834	55.1159	21.145	49.6466	64.5743	63.0951	18.7944	48.8162
cg06880420	84.5108	25.1062	49.0305	27.7715	92.3538	46.6898	25.3805	42.8798	87.3606	38.0864
cg07443710	79.5658	42.3619	50.64	46.6689	52.2661	37.2512	16.026	24.1413	53.7538	44.435
cg20078348	53.2785	63.1092	63.3932	64.4368	49.072	67.5133	81.8293	49.4364	46.9803	61.3928
cg15813713	44.4147	65.4818	62.4996	69.7576	28.1828	58.4043	71.7382	61.1906	45.1924	60.1717
cg14824887	19.9004	43.7905	44.549	63.6414	23.0235	55.6815	81.6671	79.9183	26.7813	51.0542
cg19626761	97.9517	87.2036	93.2021	90.5453	95.4317	92.6246	87.6608	70.2321	95.8844	86.7648
cg22685903	94.651	74.4431	90.8805	77.5155	94.6382	65.4548	23.21	67.8441	95.0236	69.8517
cg00424166	94.2025	92.5033	94.8986	87.4343	98.1086	85.4293	56.7701	80.7707	94.6222	75.6753
cg02165670	87.8457	54.5518	73.8937	56.2385	88.9578	49.5625	23.6731	43.4829	88.7431	54.1248
cg03180486	74.674	62.5176	66.6175	58.2895	77.0748	48.0084	26.3899	53.0355	73.4096	51.5829
cg17687282	85.3885	54.2567	65.7148	52.8499	86.2438	60.7834	41.0478	62.495	87.0408	51.9231
cg12345785	75.8051	66.6787	77.9138	64.4457	77.418	69.2692	59.0658	44.0756	77.3977	75.757
cg11795195	13.8157	6.66357	12.1179	6.44621	26.7476	10.6657	3.08555	8.38198	22.6557	8.55883
cg20159193	85.4105	83.0277	80.0185	83.095	92.1394	81.7041	85.0782	66.6625	85.2035	86.7824
cg19259335	87.1852	63.3065	83.3318	68.9063	87.8856	60.3495	40.2913	62.0408	90.6188	51.8763
cg03504039	92.3671	47.3662	60.9936	38.7084	89.8124	47.0079	12.9006	17.4519	91.8997	40.7568
cg04542290	79.6168	61.2471	66.1856	54.0591	78.9758	63.5232	50.3548	62.9671	76.3246	57.6705
cg08265392	97.0322	90.9125	96.2809	90.7325	97.0738	94.0937	93.1989	59.5416	95.7484	94.2614
cg10005305	79.8956	59.4329	71.4489	57.7581	83.0252	59.0772	34.4089	47.2209	79.1957	50.177
cg04217556	31.0222	49.255	33.6245	49.2628	29.1796	47.2163	74.495	62.3444	28.2517	45.9822
cg02892715	76.1803	67.1573	64.5912	66.122	82.1521	75.3388	68.328	40.9198	76.0827	67.7587
cg14788563	42.6452	35.5765	36.7724	50.3117	46.2313	48.9041	38.5516	71.1745	34.7822	48.2276
cg03428047	41.6946	64.2528	44.1662	56.4887	7.77294	54.8201	79.3722	60.7954	26.959	63.026
cg22538044	82.1399	59.1874	70.7409	60.3094	82.726	62.1013	46.0301	41.0406	81.335	48.6642
cg23428541	81.1913	53.8959	63.9315	48.2879	84.2922	56.1973	54.4336	56.1898	78.7001	55.7379
cg17310427	75.4604	55.3467	60.0818	48.4907	78.5718	58.6844	31.8572	50.0699	75.1062	51.7445
cg03440846	91.2624	79.6768	90.9184	78.6874	93.0634	75.4301	38.0107	74.6051	94.7146	77.5132
cg12098228	33.0392	51.5681	57.7544	65.3075	38.9121	73.3304	89.9228	78.6324	36.4888	56.512
cg02516419	89.1754	84.8681	85.0711	85.8581	88.6687	83.6845	79.1041	58.8779	91.1167	85.1745
cg20778199	77.9581	55.1931	58.9163	49.9634	77.3612	58.8535	55.3601	51.3592	77.8785	57.1683
cg22437221	24.2007	38.0347	16.4513	45.9528	45.6316	61.5882	84.6534	76.3483	17.3453	42.8139
cg06835281	89.5035	76.9029	84.2367	76.3674	90.288	84.0736	74.3222	61.4355	87.4754	77.5892
cg09613130	83.2806	79.5826	83.0194	77.6176	83.9499	79.8201	51.6512	77.4689	84.6223	79.9869
cg06378491	64.9701	77.2778	67.7681	79.8504	58.4756	80.3718	87.1361	85.6275	48.8584	70.8769
cg14288903	89.2457	81.7598	87.7841	81.2851	86.0502	84.4631	70.1208	49.7778	86.2841	82.3576
cg22108469	5.57482	22.6489	12.2776	21.5275	3.59608	33.0461	61.6448	34.9218	4.18614	34.6262
cg20365580	90.177	66.1056	89.6717	71.338	79.4945	56.0833	17.8863	53.595	91.0633	51.6469
cg19503826	85.7262	66.0163	81.8049	67.5498	85.7008	51.4567	23.204	44.6689	84.145	48.3617
cg20628049	2.80946	19.6363	9.14762	23.3483	2.47888	29.765	55.741	40.9626	2.18697	24.2903
cg11635155	91.1947	76.4466	87.3611	71.6191	91.2225	59.7527	36.0757	63.1942	88.4732	59.7124
cg04563933	60.5078	50.2532	51.5605	47.1833	67.9189	45.1366	23.5811	43.6711	56.8824	39.8521
cg18835472	58.5667	78.6613	79.2705	78.9123	24.5365	66.4688	81.4345	76.8942	54.9979	73.6992
cg03124710	82.4889	50.2051	59.3147	48.0001	85.5059	63.5161	48.6157	57.1487	76.0943	60.2012
cg23464619	7.91212	13.0371	30.0604	21.5675	4.57541	13.0879	15.0559	13.1033	14.0602	11.6513
cg14054582	96.2602	94.7479	94.1234	93.7621	97.18	90.8255	92.4029	71.482	95.8337	89.6489
cg21598506	1.69672	3.56378	1.59123	2.93323	1.39176	3.68335	5.44213	31.6614	1.66378	8.29724
cg05975755	86.1571	61.5399	70.9232	66.2002	92.8415	68.1795	56.3132	59.8579	85.5832	66.5847
cg19218057	27.5452	66.4759	35.3243	55.8218	22.5435	56.9796	69.6546	73.3512	21.6163	61.3752
cg22902799	76.0359	50.103	55.9177	49.2267	72.4972	43.4442	33.4977	50.0228	65.856	43.4777
cg21910363	89.7195	58.8622	79.7687	71.8052	92.8725	75.7204	58.8661	53.3629	90.8166	72.356
cg20424781	95.1964	72.2765	80.9974	70.2356	94.1317	56.6011	29.2986	71.6156	92.7647	68.6395
cg26826793	14.1093	37.3376	15.9927	42.5652	7.81957	57.5296	86.5451	80.8692	11.8739	55.9992
cg20169521	83.2438	72.5509	81.2365	77.2764	87.1775	79.5505	71.6451	52.0491	83.3964	69.4482
cg07583211	82.082	85.27	81.7372	84.8419	53.4567	73.3624	83.0596	88.7793	75.0397	82.6994
cg12762474	80.7438	45.6636	63.1249	48.4008	80.1905	49.4936	30.4666	47.7885	85.1289	51.0676
cg21116284	87.1659	83.6801	80.2962	85.1533	87.9291	80.5419	74.9076	56.1909	86.0714	76.4866
cg09372007	80.9521	31.8488	64.9335	31.9892	92.2123	50.7806	23.0418	61.17	83.2858	47.9356
cg03545972	91.7531	70.5256	81.0313	73.5458	92.4283	63.7062	52.8278	48.5087	85.0934	72.2279
cg24754626	81.6314	45.5112	75.3279	46.6776	87.8044	51.2325	24.7074	27.62	81.5951	44.0372
cg17117459	6.63089	4.90457	5.56363	4.73156	13.0357	7.28057	2.62451	31.6739	8.58017	8.92839
cg24198160	87.7293	57.2888	84.9868	68.9082	91.8309	74.1778	69.7879	58.4305	90.1034	74.3396
cg09132846	60.9631	24.9537	54.3055	31.9639	70.7386	42.4626	22.6773	28.1575	62.2307	33.4455
cg11300208	79.3632	47.8454	58.3583	48.3854	86.643	46.262	33.6295	49.3074	79.4171	47.1202
cg07377994	26.7147	61.5066	32.8239	51.6046	18.0531	57.287	84.188	77.4986	20.3921	60.6427
cg21538860	95.1144	89.2833	89.7013	89.6361	92.5355	88.9311	91.71	67.4779	93.958	85.9862
cg02771464	93.485	72.4242	88.6377	80.7795	95.0567	57.4156	42.1058	56.0754	94.7739	72.0209
cg26399903	84.569	71.2546	83.919	74.9438	77.9672	62.1915	44.4309	69.5065	76.0265	58.9872
cg15441973	54.8041	44.2543	55.1396	45.5524	45.7123	25.9802	20.9091	31.9896	47.6582	32.7085
cg20151494	79.676	73.812	77.0169	79.4466	80.7303	78.2124	82.8866	49.6532	78.0334	72.7048
cg01145738	8.13762	12.8811	46.6405	27.6592	2.48454	16.689	7.45191	7.11977	6.52106	12.375
cg18764358	66.413	39.3401	44.8177	37.5749	76.1781	44.7434	21.3669	44.12	67.0668	36.8085
cg03247919	66.8867	57.0832	41.6775	40.1484	68.0134	58.4675	63.185	64.8909	60.9136	55.8002
cg26613203	73.5383	40.4849	68.0172	53.2765	79.609	47.8249	34.2841	53.7574	72.1309	53.066
cg24480227	91.3589	88.4011	92.2267	88.0762	91.83	84.0172	82.8365	72.1411	90.9887	81.6252
cg13632064	89.1205	79.1407	64.8568	65.0457	88.5829	86.4853	88.6281	82.1239	88.7888	80.2791
cg19723412	83.3126	89.6055	89.034	87.9532	48.8009	82.3393	84.3447	84.504	85.4506	84.5693
cg14569837	82.7058	58.6113	66.357	55.657	85.3906	62.9047	43.6975	64.5673	80.0475	63.251
cg27345946	35.0517	14.9871	13.0127	7.26065	42.8549	25.6904	11.1963	17.6388	35.4049	16.5406
cg20690125	20.5054	72.3687	55.8065	78.3282	9.54373	57.0545	80.3153	62.7185	26.3816	64.8455
cg01117384	79.0479	20.1424	54.0637	29.0873	80.8511	27.9368	10.2769	19.9754	81.7749	27.3755
cg19137288	93.6835	78.6865	90.5024	77.1114	91.0581	78.752	59.3924	67.5601	86.8774	88.916
cg01491910	95.2309	92.9361	93.528	91.7995	95.9406	90.6591	89.9765	70.9917	94.6082	94.5694
cg14081861	91.5769	70.5654	82.2986	69.2601	95.5962	61.2527	23.7643	58.1688	93.3379	72.5905
cg27156529	78.6482	68.9439	79.0566	70.6129	76.579	52.1773	35.4951	59.858	78.7873	62.0571
cg12982531	4.59614	8.64235	17.1072	14.4069	13.0802	13.0961	14.7672	42.5914	6.73321	17.9636
cg22321318	87.5077	60.1494	85.1871	70.1835	92.4051	79.6665	65.0671	75.3698	91.374	71.7049
cg15744692	36.2431	50.1705	42.8006	44.8639	37.2077	52.6226	87.2133	39.9936	39.3793	47.1816
cg08251025	79.3053	78.2581	78.239	70.6078	68.3896	71.8214	60.6522	38.7402	76.5981	64.1805
cg15195814	94.084	90.3429	92.3576	87.2477	95.2961	90.5086	84.2715	64.2063	95.1942	88.1667
cg06694826	74.2702	74.2795	82.2201	73.7126	40.7933	67.4376	76.9611	67.051	63.3946	68.5191
cg08696165	14.061	26.0448	31.236	31.4948	13.601	31.8676	57.5501	31.338	17.0228	21.2188
cg20469680	89.9024	53.67	76.4996	58.9744	89.122	46.5967	18.6555	49.3563	89.4559	50.8461
cg26510684	96.0016	89.2698	90.6036	88.8051	96.9406	92.9208	91.9292	68.9528	95.0472	92.3096
cg24135793	27.5628	44.3147	45.7945	57.4151	29.6913	56.0111	87.8162	69.3128	29.876	52.9146
cg01414572	81.711	45.5157	51.6521	38.3139	83.4803	51.5989	31.6329	54.2634	82.1845	31.6328
cg25632586	61.7829	43.7092	55.1453	41.5452	69.5855	37.0999	29.636	40.7892	59.2605	38.7815
cg20386759	70.6772	48.807	53.8178	44.0189	78.293	51.9015	28.5741	46.078	66.102	39.9487
cg11659107	63.0068	23.5022	62.5519	38.1459	64.5788	34.3191	19.1818	28.6968	64.3424	32.7237
cg08021727	95.4327	86.9046	92.5932	88.4933	95.9292	86.2843	41.6955	72.0447	93.7552	85.4323
cg17474338	7.9642	18.1915	18.0918	21.7517	10.6161	30.455	51.8705	22.7778	8.47097	18.7418
cg04131448	5.08855	34.6121	7.67284	22.3014	4.67184	40.3576	80.2391	68.8522	1.86576	44.2198
cg18432384	88.1108	75.9579	77.9087	67.6373	90.5742	79.2413	63.0402	63.7188	86.2359	71.5609
cg04535320	14.1221	26.0742	31.3317	31.5875	13.6342	32.0069	57.6571	31.4106	17.0549	21.3784
cg13625816	76.9931	24.5822	80.8896	63.6586	84.882	41.3452	15.8397	45.5621	82.6258	32.897
cg21561953	85.2266	57.8523	73.9247	60.4164	80.0044	57.6081	45.8685	65.9286	81.3139	58.014
cg12286890	79.7682	66.2362	51.9757	48.9983	82.4496	74.6175	76.3223	71.6132	77.2907	68.8974
cg19111086	40.7001	56.6481	56.5312	74.7215	28.9635	76.307	89.5398	76.6588	38.121	67.5659
cg15693483	44.5331	77.561	57.7402	79.231	17.6365	68.2864	85.5881	86.5157	27.2419	74.9149
cg21400549	53.6477	75.0168	51.4324	68.353	20.9668	53.9439	86.8689	84.0562	43.6293	75.5179
cg04085896	93.4889	61.1887	91.5026	67.6084	95.0522	60.1317	13.923	50.3175	91.3602	72.9636
cg10662270	88.8324	54.0387	71.6298	56.3281	88.2202	41.8607	31.9692	52.0023	89.192	54.8971
cg19044242	40.9244	70.2542	32.8542	59.2143	28.9	65.165	82.9356	43.1993	29.3836	49.5991
cg09317554	96.5772	92.9818	97.3731	94.6884	97.1631	94.4424	91.4784	52.1481	96.7077	90.5016
cg11669606	97.6517	85.6587	92.6381	84.8904	96.9376	89.2465	82.9116	51.433	95.7467	80.5721
cg15839328	19.5046	43.8718	35.3289	50.0873	18.7404	35.7469	45.7317	44.4139	19.7345	38.1419
cg03000593	81.2917	71.496	88.4477	69.8949	81.8074	60.2564	22.05	35.567	83.7621	54.3442
cg26691434	1.4593	17.4566	0.688802	19.2819	1.84889	39.3937	55.0864	64.5455	1.02858	32.0579
cg05932913	8.2963	20.7372	15.3773	29.228	7.7198	36.1511	68.1123	26.2453	8.73167	30.1873
cg19998289	87.8429	94.33	89.2261	92.474	65.2654	87.0255	91.6299	90.5629	86.8545	89.0333
cg24926283	79.5655	61.5245	74.6199	66.3368	83.3713	63.1264	48.0709	46.2778	80.1346	54.6436
cg15347496	82.9172	51.4428	63.2246	42.5563	76.6682	37.5041	18.1387	49.93	85.386	46.1955
cg15819128	3.19958	13.2793	3.1687	14.078	2.55442	25.9288	41.5015	36.7113	2.34985	16.0489
cg16141959	94.2692	72.2674	89.217	77.7019	94.0371	66.4412	30.6329	73.6237	92.7904	61.7804
cg10231412	12.5284	29.5535	16.8551	27.5233	14.0252	46.7596	82.1113	43.69	13.8871	39.5249
cg02347652	89.2421	76.5968	88.3759	77.1989	95.4776	70.2772	56.3895	60.8839	89.7091	63.6774
cg15539318	68.306	44.8084	53.4578	47.9543	69.977	43.8527	20.2883	43.1721	70.7238	38.5772
cg16061668	41.7841	77.6747	61.2665	79.2082	34.0474	60.2033	90.9814	85.8823	28.8339	75.7661
cg21651000	26.9829	49.6706	30.6583	50.0573	30.3846	59.5412	71.9507	66.0618	26.6293	58.5025
cg13149512	97.7931	79.2938	96.2056	90.6073	97.154	72.6117	43.7115	75.6657	96.3766	78.1118
cg02515217	50.0252	9.10665	25.3558	6.45182	56.7034	19.1406	6.30731	8.83972	55.9469	15.507
cg19866944	96.4514	76.2937	97.6521	86.5872	95.8688	57.319	30.4551	74.7472	96.0085	87.8276
cg12609366	69.6019	88.5882	76.1959	88.8519	44.0542	82.937	92.226	86.6548	61.5062	81.8135
cg27631597	78.5947	75.8785	82.2911	81.2858	77.4844	76.4987	72.4456	54.4444	78.7523	68.4408
cg09742465	7.23771	13.5031	2.15091	18.0901	9.17609	20.591	60.1227	49.2858	6.74886	25.2203
cg14306145	11.4302	22.8146	16.7257	19.3075	8.79387	32.135	44.5534	21.0907	11.1712	20.5281
cg16671674	82.825	59.2854	58.979	49.7128	84.8712	66.975	52.6863	64.2938	78.3686	58.9022
cg01870058	1.72865	12.8039	2.64333	12.6626	2.52653	13.6293	23.7921	37.8931	1.93451	12.4233
cg14607660	75.6295	42.271	59.9171	54.6327	72.9312	57.9177	51.7683	41.8093	60.977	46.8613
cg16510709	55.7482	60.4791	60.7432	45.5182	41.1499	37.1806	26.1696	38.5908	54.4664	44.2736
cg01454237	66.8613	56.7428	41.6799	40.0815	68.0944	58.4722	62.9272	64.7652	61.0511	56.2278
cg18581950	88.0881	79.4112	83.7498	83.1776	78.7533	75.0589	79.2464	52.871	84.7603	74.3971
cg02005664	92.6208	74.0112	94.5888	78.4477	94.7807	76.388	51.2589	74.171	92.8174	75.282
cg02841692	93.4216	88.3662	91.4167	88.4318	92.6591	92.1039	92.493	64.3819	92.365	86.649
cg26484090	98.3978	90.5291	98.5097	90.3455	98.6056	65.121	38.4778	80.7942	97.9927	75.8847
cg02759332	41.8919	70.0227	59.1266	73.3946	35.9875	62.7733	84.2975	71.607	36.5217	66.4955
cg06812574	80.3555	59.5728	62.5253	56.4453	81.2016	58.017	52.9275	42.7455	79.8844	56.6707
cg06815444	27.6766	70.9222	54.8679	77.7521	22.2177	58.5542	77.3279	71.7482	18.5743	67.4861
cg17123655	77.4845	52.6292	42.9841	30.9577	76.5982	68.584	69.5065	70.2924	72.0685	57.2875
cg20000185	36.7043	81.8308	55.6744	85.8777	13.323	64.5542	84.9286	66.5904	25.1927	69.8191
cg24796554	0.798813	12.1633	1.57609	12.1462	1.64782	16.8317	44.8698	37.0608	1.00667	15.7386
cg23693487	64.3627	24.0921	30.816	15.0481	77.2953	40.4549	18.936	34.9355	63.6705	25.2364
cg00213668	71.6301	43.7736	63.9959	51.8397	76.7208	29.9376	8.32951	36.2458	69.6792	40.771
cg23117583	93.3657	77.3499	88.7281	77.3582	83.2621	67.3583	41.79	24.7043	93.1715	71.1863
cg11084443	93.1988	76.7178	92.0676	82.0032	94.2426	69.4033	29.2959	58.8043	93.4894	73.8253
cg13890019	86.1282	62.8905	88.6926	66.8954	92.4051	66.9582	31.3926	58.1338	89.5499	63.8226
cg14081744	81.5645	59.9621	77.1049	60.6528	83.6735	43.2342	21.3926	47.8262	82.673	54.714
cg21330727	93.4659	72.1694	91.2535	75.1358	96.3453	54.7691	17.578	53.0306	94.1858	59.9633
cg09706243	40.2857	16.2899	25.8584	19.1955	52.9452	19.1041	9.80604	5.08384	33.2601	18.5593
cg03675171	78.6494	48.6007	67.4776	45.1855	80.0429	39.4092	16.005	20.4941	78.9834	46.7644
cg11965370	1.74245	13.2332	12.2916	17.6565	0.903967	22.5597	49.9498	12.6978	1.66502	13.3531
cg18336671	90.4229	74.7264	95.3915	80.8513	91.9379	77.0896	45.29	69.6043	93.8629	61.3311
cg08693937	82.658	72.0323	81.1002	76.6488	86.89	78.9915	71.1636	51.2121	82.8714	68.9552
cg22914126	90.0646	64.2068	80.5697	70.0623	93.6873	37.4103	26.2383	55.093	90.6775	66.5257
cg09144964	95.5224	86.6612	95.5342	84.2272	96.1264	88.949	67.8016	56.4407	94.8135	91.9531
cg11176694	35.343	58.7387	37.004	54.4808	19.1464	52.0196	75.3012	75.2892	21.4676	53.6346
cg20334738	96.5468	92.9308	95.6229	96.7504	97.4298	96.6048	96.6999	66.5423	97.4521	94.8104
cg22498631	82.1978	75.0273	83.8168	80.8572	82.9314	66.1248	51.2685	64.7034	85.1149	71.8866
cg24873377	13.3674	20.2441	52.2191	38.2904	10.8792	10.8412	10.2106	7.70288	17.3865	19.9439
cg13320436	75.7666	32.8665	41.0234	33.2896	86.6648	50.7646	19.6666	42.4472	77.1712	47.0345
cg08946977	18.0472	71.5843	55.9308	75.48	9.13007	59.4567	71.1991	70.1558	21.817	58.4439
cg00998539	60.9905	42.5376	54.7132	36.8978	59.3075	28.7369	12.3527	24.0704	57.5493	30.2946
cg08542199	90.4623	71.2724	79.715	73.7519	90.7859	70.7002	44.4093	72.925	88.2652	72.1917
cg09435170	63.3183	20.6582	42.6167	28.4338	62.8199	43.4875	23.2639	21.8485	62.2047	39.2672
cg22633023	52.3326	84.8129	66.0606	88.8801	31.7536	71.0033	87.9743	87.0017	43.0492	79.8617
cg02628826	76.6528	46.5448	57.413	43.3827	77.7023	53.4418	39.5836	56.6318	75.5556	50.4475
cg02006107	89.2068	63.7545	93.3757	73.6434	94.3684	44.731	17.5929	45.0646	88.8526	59.798
cg03747304	77.286	92.3132	61.0454	83.4264	79.647	86.7239	90.4064	86.0908	68.4327	84.6315
cg02459086	85.9028	61.6529	80.9114	65.3603	84.1761	32.6124	9.23315	48.9843	82.0065	48.3819
cg19192256	32.2196	63.0989	55.7925	74.3722	18.279	56.3669	83.617	75.6951	35.7547	63.4547
cg12411425	40.3589	45.7416	36.3304	44.8801	74.0355	37.4233	37.352	46.5146	34.0642	51.8937
cg16036142	5.3211	18.9331	23.1865	32.7729	2.96518	6.77735	7.8496	6.86276	4.15796	9.2931
cg25274263	91.5191	72.1509	81.156	69.8299	93.2902	68.0897	41.3587	72.8159	87.6633	65.3762
cg19653282	87.7409	56.486	84.4449	59.0028	93.8893	48.4221	17.0242	50.0676	90.2082	50.6194
cg22347212	12.4111	34.1845	29.9143	41.2073	11.473	48.2091	77.4938	48.8951	13.4509	42.2933
cg06038472	84.0207	49.9169	94.3111	67.5939	94.3482	56.5603	20.2172	57.5962	94.4801	56.8804
cg13630239	58.186	71.3652	35.7075	57.676	52.4369	75.2825	75.1006	72.8456	63.0207	69.1506
cg09072756	92.0816	65.5739	93.5204	74.5071	89.6545	75.1431	81.6837	67.951	94.934	74.7387
cg03820688	56.5174	87.8975	72.6645	91.9764	85.7084	88.6134	87.8084	90.8766	42.8114	80.0692
cg00425678	82.7741	49.4493	66.9197	35.3053	100	33.4303	26.2728	57.7594	95.6635	51.6376
cg07384708	76.9785	61.979	70.9295	59.5076	76.4232	60.3163	52.2253	42.7939	77.4096	53.8205
cg12477923	78.1474	79.6392	75.4493	73.5833	81.1949	80.426	80.7357	50.4205	79.3917	73.2103
cg18080256	67.8707	35.7731	55.2568	36.6327	74.2058	34.9197	8.70713	31.9844	70.7847	38.7926
cg01638185	93.8643	87.6329	93.8586	88.0275	92.7347	90.2201	84.9665	65.7189	90.3763	88.0606
cg06504820	94.2499	80.8433	85.0718	80.4649	95.641	82.607	60.1416	78.7068	94.0825	79.0689
cg26312508	48.3532	78.6264	71.1772	88.9157	16.5708	74.9955	86.8175	87.8082	41.4706	71.0301
cg24847621	82.6964	69.632	76.1819	61.0357	88.8185	62.5452	42.6914	55.1112	83.0707	59.8817
cg01968002	93.2664	87.6108	90.9296	88.5724	94.4908	84.5612	79.3073	49.7535	93.0043	79.222
cg23403980	46.4689	82.3944	77.5519	92.049	14.8959	62.4003	90.5826	70.7285	27.5928	79.5123
cg10233860	82.8336	73.2649	80.1375	73.8142	86.1275	74.8863	67.8717	62.6938	82.217	77.866
cg23037932	82.8487	61.8156	65.4232	64.8698	80.9793	43.2087	32.2502	39.284	82.8446	56.1166
cg18205668	11.1745	35.658	9.46627	32.9065	7.62416	65.5529	87.1753	60.7152	8.59214	47.8077
cg13897388	85.9244	67.837	77.5716	66.242	87.2562	66.4301	49.5004	45.59	85.9809	61.4027
cg00876196	66.8808	57.0214	41.6747	40.1354	68.0245	58.4686	63.1406	64.8684	60.9357	55.8735
cg17787876	80.7507	56.5686	61.7546	54.3834	47.0531	46.9964	44.6304	37.0598	72.6297	52.0698
cg01303236	83.3349	58.6349	62.2095	53.5296	78.9647	46.889	16.9468	25.4158	81.4219	51.7899
cg25861453	42.1155	63.9486	22.7348	48.8599	48.8807	63.1706	88.0043	81.6392	35.9485	61.6492
cg03367622	85.225	57.7971	73.8345	60.4419	79.9753	57.9823	45.8495	65.9336	81.2286	57.9274
cg02927694	89.6315	78.9677	82.2825	86.2616	85.4929	79.9794	77.8777	65.4596	86.5132	77.8341
cg10604728	92.3099	80.5485	88.0849	80.9218	91.3671	69.6965	36.5629	73.7634	89.4415	74.491
cg00344801	93.0875	87.5065	48.0681	82.2322	92.998	82.2183	90.2266	89.3709	84.9842	87.5612
cg08645257	7.7803	10.3261	27.1972	12.5379	3.19269	5.14043	3.60932	3.20636	3.55313	8.57157
cg08535938	22.894	13.0287	26.8765	17.8057	23.6298	13.369	3.56065	6.97275	24.2332	13.3814
cg17029151	10.7993	17.1248	27.3371	20.1863	11.1545	6.29157	2.67661	17.8878	10.9433	15.3755
cg08407503	85.0967	80.0278	85.4429	86.4839	49.0439	74.7811	80.9978	82.3516	81.7274	81.6674
cg22626506	94.0243	87.1294	85.1501	85.7113	95.7053	85.6844	90.5214	66.6929	92.1013	85.2956
cg06445961	8.07336	20.2767	16.8298	20.9884	10.2357	35.1784	47.3131	31.2989	9.02206	21.718
cg09913155	76.0153	32.0179	42.3679	35.3363	76.5646	40.0256	17.3438	39.2213	68.2499	33.9638
cg09249657	82.3293	55.818	78.3719	59.6682	78.2436	58.0812	27.589	49.9099	84.4926	57.4264
cg02990330	89.9638	63.7078	80.6413	68.6572	93.6354	39.0171	15.6997	54.6636	90.5434	64.9968
cg20313362	81.5484	55.1107	78.8803	51.6948	83.3173	33.92	8.60065	49.8667	82.8749	64.8993
cg24952358	94.7912	85.8107	95.1438	83.0939	94.8291	82.6015	54.6728	68.1129	96.2745	74.3845
cg23044178	84.1012	79.5309	84.314	83.4344	84.5326	84.255	83.1894	54.1287	81.4191	69.9542
cg11787160	33.0387	67.4623	60.4853	79.9291	10.8064	46.0251	59.0706	45.8121	17.9598	47.1357
cg11593226	93.3749	70.1895	87.0358	84.1998	90.1768	75.9889	21.9273	74.7482	90.2918	65.3418
cg11421182	72.1369	49.3554	66.3952	50.9723	73.405	38.3672	22.5425	46.168	71.4554	43.5745
cg16824282	46.2179	77.2591	57.1948	80.9686	26.646	69.5637	90.0429	82.6899	36.6059	78.456
cg01930478	90.6774	67.7078	88.1849	71.2563	92.1281	57.9135	26.2603	63.8795	93.0813	66.9935
cg21813747	77.4427	51.7289	75.4818	64.4779	71.5653	38.8558	12.2956	34.5553	76.5538	48.472
cg25276246	90.4262	70.1591	76.1201	70.2903	90.5965	67.8293	36.8701	64.0535	88.796	69.5111
cg23627149	87.2869	74.0866	94.8351	74.1927	92.2544	59.3823	47.7768	49.8978	89.4711	58.6507
cg14659008	95.5415	64.684	89.3526	64.0767	95.5615	50.838	16.9844	50.8878	92.4182	59.7098
cg23886141	88.5382	58.2582	68.0309	53.8656	92.0296	41.466	35.1912	43.83	83.4228	56.2352
cg10550074	78.2079	58.567	80.5212	51.9417	89.5614	33.1718	17.8933	54.4033	87.8329	63.6814
cg08428262	97.1197	86.3475	95.8626	87.3448	96.8692	88.1045	59.63	72.685	94.2637	84.9167
cg05813328	91.9009	83.3136	85.8322	82.5971	94.6032	86.6246	82.47	58.948	91.1954	83.5894
cg01357846	88.0572	66.1139	75.9161	63.3171	90.1115	65.2745	50.363	64.6483	88.2646	67.546
cg24251534	66.7615	83.6391	79.1019	86.3546	52.1462	78.8149	86.5901	87.6771	60.4176	73.7716
cg20899151	89.8845	72.0539	78.7736	69.6417	94.1208	77.4194	72.2581	53.906	91.8841	71.0058
cg23612220	3.42613	21.1837	3.37299	17.3163	7.57144	27.4182	51.2035	57.6045	3.78317	35.8
cg03839161	78.8814	47.7284	85.4443	63.6709	81.9744	44.1387	6.51095	23.1837	82.4703	49.4632
cg27417575	67.2148	66.4327	72.546	74.5466	20.5909	78.974	88.9085	81.5257	47.5176	77.6698
cg15391044	22.6956	13.2402	22.035	13.8711	48.9446	17.0849	15.2393	10.9719	35.6741	16.5896
cg07268746	80.9243	58.2248	70.5209	59.9027	80.4054	57.984	38.6739	48.2265	76.4805	51.7777
cg17408527	27.8132	47.6363	48.0476	56.2307	28.9191	64.7591	89.6401	44.4238	31.0756	46.9489
cg21729073	90.8385	73.0069	94.4477	79.4153	89.7085	56.9765	26.4552	63.9277	92.7107	64.6771
cg21700339	98.8641	88.7016	95.8503	93.4948	96.7278	85.4034	64.5197	91.8039	94.1576	92.4599
cg07001262	96.7113	83.2966	93.842	89.4162	97.7871	81.2685	63.052	76.401	96.979	81.9026
cg14241894	91.6636	67.0612	86.0542	67.8676	88.2021	55.3188	22.3366	48.8417	89.5193	66.914
cg08821600	82.0502	74.7967	75.821	74.4643	87.167	79.564	77.4317	57.875	82.1202	78.0844
cg14164556	86.3172	76.179	82.7422	70.8355	89.9293	74.4064	66.9814	40.8373	87.2447	70.9094
cg16079749	85.3795	56.6319	60.6195	54.4659	86.6489	59.1448	54.5881	65.5329	86.7936	65.1482
cg27409974	93.9025	87.1382	89.744	85.404	93.9244	90.138	81.0324	57.9671	93.9803	82.5213
cg02694058	42.6107	64.9607	40.7949	56.2887	63.7891	67.7362	56.9414	65.138	40.6993	56.4201
cg20610950	60.9939	89.2824	80.6508	90.3883	32.0452	69.425	88.3289	88.2826	50.4693	77.6075
cg00240598	69.2098	92.7178	77.7961	92.8634	89.318	93.094	91.9498	91.5731	52.16	84.9681
cg07658383	32.9799	13.0555	22.8572	15.8778	24.3657	12.4128	5.87494	16.3872	27.488	17.67
cg18837713	87.2842	77.4685	91.2853	87.0495	84.5691	85.3076	71.7987	59.6805	83.8427	72.3292
cg16384774	59.9775	88.4411	73.3927	87.102	51.5738	72.1951	94.122	90.8333	47.8152	74.1341
cg09556476	51.5006	72.164	64.5822	66.7419	20.0577	62.5862	70.7908	66.7748	59.8877	69.9659
cg26192826	87.0953	80.3772	90.0114	74.6341	92.2056	53.4134	29.0197	72.5788	80.4099	70.2191
cg01406075	83.4941	75.6604	80.9499	76.2663	78.3984	83.2691	88.0794	44.1146	78.4818	72.9696
cg25384507	73.6461	40.5913	68.0552	53.3579	79.6357	47.9284	34.3448	53.8462	72.1909	53.1494
cg00188704	96.6521	90.052	96.0656	92.0465	94.4858	92.5733	91.5693	63.1543	95.9403	88.888
cg09636245	77.0156	30.876	21.76	34.9753	77.3628	52.0869	31.1916	27.0472	67.9674	41.0086
cg24937991	95.1983	90.3098	93.9262	91.7276	91.4303	88.6337	85.8977	55.535	93.9217	91.7206
cg10051022	79.5303	79.0451	84.9149	83.9004	51.475	67.2645	64.0611	71.3512	80.9604	72.6091
cg06927540	94.3145	77.9761	84.594	76.5055	95.7196	83.5315	71.0326	66.4982	92.1129	89.3617
cg12919829	75.7575	67.2343	68.0133	62.3666	77.1812	48.3703	34.5134	60.3584	71.4012	57.0158
cg24825767	80.7419	50.5729	68.2545	54.3849	82.7393	63.1762	35.0967	25.8137	75.6081	41.0999
cg05864433	0.850454	10.7167	1.19775	13.1043	1.73691	22.0878	29.3063	39.3694	0.683223	20.1462
cg18392348	94.3795	71.7441	93.072	74.2446	96.938	49.6317	15.4401	54.5164	94.9558	61.6843
cg07125905	20.1989	33.397	35.6161	45.7329	17.2642	40.0034	71.8776	37.5466	14.9656	36.0777
cg08830565	34.9464	48.2824	39.3717	48.7458	33.5365	56.8726	87.498	63.3952	29.6557	55.5029
cg20032056	88.7132	89.9617	92.9628	86.7933	76.4399	82.9007	85.764	56.6693	87.9988	74.9768
cg02253552	93.0982	87.5644	90.965	88.5633	88.4229	85.0695	76.9053	49.2643	91.6081	87.1356
cg15453206	82.8318	73.2666	80.1357	73.8136	86.1286	74.885	67.87	62.6945	82.2159	77.8635
cg16743926	84.6507	78.3016	81.8708	79.8301	81.7543	75.0098	65.0788	55.7074	81.5242	70.4511
cg14638840	9.7487	16.4469	26.9814	19.175	10.9787	6.55962	2.90388	17.9542	10.2172	15.2883
cg04163847	81.3009	61.091	80.1136	68.5582	86.1882	64.6776	36.0032	25.7551	75.3808	52.5174
cg17959821	29.3928	48.8537	72.966	52.0448	21.3591	18.7731	17.9055	22.1123	23.5668	33.7251
cg01045626	89.0838	81.8255	88.5436	78.7772	89.9547	72.2161	47.5969	80.6902	88.77	74.7852
cg25406657	85.7088	75.5086	90.1758	74.2536	79.7679	49.0473	10.6486	40.2455	80.4324	59.2269
cg24149440	83.9803	58.3588	71.6138	60.7069	83.7152	52.0322	37.1346	59.3995	80.5602	50.3716
cg19958750	85.8749	78.4869	82.4465	79.775	83.3952	75.0715	65.4163	55.1277	82.6194	70.0868
cg02539366	95.5543	89.0152	94.9088	87.3064	95.0804	89.1079	78.1271	74.0022	95.6882	85.9409
cg12092718	51.9896	39.9159	53.8724	44.8618	44.6013	25.2056	19.1877	30.8128	45.7046	30.9317
cg26233227	54.8401	59.5356	58.9935	43.4849	40.5862	35.6839	24.9037	36.588	53.3462	43.0993
cg22688564	83.0545	84.8102	89.2078	88.1723	88.1237	90.8992	90.974	44.758	83.0594	86.6331
cg24433189	77.9018	46.4253	84.7116	62.1216	80.8286	41.0758	6.09773	22.6159	81.9283	48.2831
cg07640800	15.4902	24.8491	31.1158	37.9575	18.604	52.1876	76.9802	52.0838	13.8288	40.3406
cg20455048	47.5305	80.6759	48.8978	71.1515	28.5814	76.8739	85.3921	80.7226	41.9754	74.08
cg02498800	81.461	84.8777	78.7329	89.2031	77.5822	75.3266	67.0636	63.1816	83.3314	65.1771
cg17499251	74.7427	52.7752	66.9757	55.9054	73.1522	42.194	31.5382	27.8797	74.3512	43.326
cg04417708	94.0142	72.7377	93.7369	77.754	94.8932	64.8475	31.304	61.7564	90.5795	69.5389
cg11588317	91.2365	79.9599	85.8129	76.6171	92.683	81.2462	72.1233	67.873	91.2816	79.911
cg27596828	59.0026	76.8516	63.9558	76.2468	76.639	76.5722	85.0163	77.1195	52.6473	76.0299
cg00923458	80.7211	63.9442	52.7842	51.4189	86.5055	73.0676	71.7093	72.9496	81.5185	71.5685
cg14900788	34.0407	17.5868	25.8541	14.5416	39.0219	17.8742	8.76066	18.8977	32.5246	19.0167
cg03839949	4.08994	25.3438	9.10488	23.8343	3.18723	46.8554	74.7796	38.0996	3.80839	35.3134
cg15864571	91.5672	68.4464	82.8432	68.735	94.4844	71.9038	44.6256	52.1635	91.6605	58.8464
cg03668579	72.3748	47.5349	53.1635	40.2516	77.4873	47.9988	33.4704	37.5299	68.9762	45.3433
cg01321816	87.5735	57.861	84.9136	69.2184	91.7557	74.3672	69.8086	58.834	89.9735	74.4443
cg13500877	43.9327	80.4142	62.1526	85.8018	35.3126	69.3702	83.5667	85.3947	43.0472	79.1631
cg13531800	87.9295	73.9695	74.9522	73.9258	86.0481	81.2034	79.3097	47.6491	89.9855	83.5988
cg14693375	86.2765	75.8658	89.0473	72.969	90.8346	49.5407	16.3634	59.2754	89.0981	63.5046
cg10462187	46.2819	31.5764	52.4406	33.627	51.669	24.9305	17.028	17.0065	50.1935	21.2474
cg17197795	94.9393	72.5379	92.3836	75.9175	95.4473	42.6102	17.8711	64.2051	95.2834	73.1032
cg10771443	19.7034	43.8941	35.3715	50.0708	18.7905	35.8165	45.6925	44.3141	19.8664	38.0239
cg19935471	63.9898	94.9138	91.6624	97.9473	92.2662	95.4183	96.9628	89.0022	49.7341	93.0324
cg15005441	94.8106	84.0756	93.203	85.1904	96.5737	92.0075	66.1809	87.4852	92.8911	85.1675
cg19782686	72.1423	83.7629	79.7981	89.4479	65.6079	74.4477	91.9683	83.6352	64.3967	79.4194
cg25039269	67.2939	30.0421	74.2029	45.713	69.4032	25.1014	9.88686	17.8216	68.7828	33.018
cg19589427	81.4455	79.9402	88.2849	84.3535	83.6463	76.3523	61.348	71.5457	85.877	72.2903
cg19646165	57.7598	66.9583	66.9934	68.7823	36.6975	44.5888	50.7523	47.5795	51.4891	54.2327
cg00539174	81.9959	84.5793	81.0347	86.523	54.8672	74.047	89.5113	86.1596	74.9593	83.2224
cg00576904	89.1015	72.2012	75.1887	63.885	89.8282	68.1459	52.5752	50.8779	86.6399	61.9089
cg05322090	84.3678	70.5895	75.125	73.3937	83.4674	78.1249	56.3982	61.8117	83.1743	67.7803
cg14572467	72.3913	62.8701	75.3083	64.8043	65.5055	46.7664	16.5834	44.5718	70.322	59.4583
cg22088368	31.3079	52.3082	42.6451	54.0537	27.7452	48.0948	59.402	61.451	20.0697	50.1131
cg10315978	7.63085	23.5271	17.3698	22.7892	6.91533	35.561	71.7526	24.4595	7.32667	21.3595
cg22586252	93.9702	87.2912	90.0734	85.3988	94.1399	90.1097	80.9288	58.3053	94.0301	82.351
cg13533069	16.2628	8.51211	4.69636	4.48797	28.8111	7.99447	5.91579	8.78245	18.907	7.35539
cg09262197	45.1504	63.323	43.4126	64.3402	39.9623	63.9095	78.6613	81.0577	40.1841	67.0634
cg11234281	86.9933	65.2947	89.3157	69.0328	92.8249	68.7446	35.6747	61.3201	89.9772	65.0749
cg18091615	91.7766	85.8627	89.6472	88.5108	96.5004	89.687	85.9127	45.8353	92.115	79.8224
cg12550524	92.3898	81.7849	83.0726	76.47	92.9958	78.364	50.5227	63.4115	88.3227	68.0697
cg19770297	91.6698	82.2213	92.2166	88.0676	94.5395	80.4075	56.569	77.9561	91.3365	82.8003
cg14131316	43.623	36.3528	61.1772	46.9754	45.6864	22.286	6.82365	15.2063	44.0306	21.9502
cg14216694	64.5095	26.3013	58.6584	35.4094	69.8786	40.5063	10.9051	39.9156	71.2373	32.3007
cg25533594	89.705	41.56	62.0097	38.2972	93.6147	48.8722	22.1316	53.2325	75.0271	47.7925
cg05135288	77.3835	62.2873	77.4874	65.6256	84.8253	68.2861	54.3002	59.6264	79.2202	54.8765
cg06638451	76.0437	67.1272	64.5446	66.0654	82.1089	75.2193	68.1885	40.7428	75.9313	67.5314
cg17864919	75.0883	83.3064	75.518	88.466	66.7174	83.1615	91.7405	86.628	72.5901	82.3911
cg10085474	57.042	89.216	73.0413	84.9265	53.4436	78.7899	94.3502	90.0933	46.1096	86.5373
cg18951718	54.4999	59.0681	58.1078	42.9088	40.3073	34.4507	24.294	35.6208	52.7819	42.5172
cg00421624	44.2753	79.9171	46.764	69.9789	25.0849	75.9888	84.4986	80.4763	40.2107	73.5684
cg19799661	2.09991	18.1032	2.92185	19.0693	2.53939	42.2727	66.0871	66.3312	2.96329	38.9217
cg00154920	79.8204	65.6436	52.1452	49.4441	83.1948	74.7014	75.6142	71.8364	78.0388	69.3353
cg19601138	91.7165	76.1827	87.4903	81.7145	88.423	78.011	36.5119	76.9273	90.8737	72.5466
cg02041484	73.7278	90.455	82.2293	93.563	39.1889	85.3274	95.1567	94.8889	73.7908	85.4504
cg15765889	88.6838	64.8415	73.5053	68.8222	85.2686	69.3934	24.9626	65.5931	89.06	59.0334
cg08359236	10.6481	39.2554	24.9994	45.6131	1.2222	17.4687	30.7568	24.5796	9.59775	20.2487
cg23111196	89.5622	74.6979	81.7016	76.2719	94.6992	77.614	62.6855	58.5042	89.6291	70.5877
cg20352108	92.5007	86.5852	94.5232	87.0935	91.2046	89.3804	78.0027	66.5792	94.1947	80.3515
cg20152653	97.5708	90.4481	96.8655	93.4046	97.8484	88.4524	81.0357	76.0492	97.4017	88.7515
cg18893000	67.6501	39.4551	41.4695	33.9053	70.938	44.8238	29.263	33.4261	69.0737	38.1133
cg00692774	81.4283	67.4215	78.9546	67.5971	83.961	72.4894	59.6119	47.621	83.2655	59.9456
cg06978145	66.3095	84.7264	82.1809	87.6849	63.5777	86.9162	93.4284	81.7279	61.4381	78.1717
cg01383401	35.7233	55.2674	60.9118	68.5021	40.5814	74.5347	90.5038	79.8784	40.9159	60.8188
cg08461077	44.4053	81.0499	65.4838	85.492	35.1816	74.6406	85.947	80.5465	34.7177	74.9111
cg00689340	37.6541	34.0101	50.9707	29.7607	36.6101	20.1537	7.0946	22.9731	44.4488	21.0041
cg08315530	9.89203	27.2292	11.7259	20.9159	13.7596	28.8379	43.7698	55.0906	8.24694	37.112
cg20564283	35.4564	48.8216	35.9466	50.7917	41.4552	71.6332	83.7025	61.118	37.1413	45.9548
cg14820271	62.4958	34.2657	32.843	24.8638	63.8699	36.8976	8.94332	13.8927	59.8573	29.6278
cg27210818	95.4178	87.9735	94.5039	88.2035	96.7025	78.7137	67.5028	83.6625	95.4144	86.6662
cg13661827	51.3845	61.2523	54.4164	72.673	19.1333	60.8864	61.9387	74.2139	35.8755	47.5987
cg17118435	62.8157	68.6694	65.4417	74.8845	63.2412	72.2638	78.0107	44.3855	59.0251	58.0162
cg12516812	93.8629	83.0775	93.6584	86.1363	92.6376	89.0884	82.4994	65.6588	95.4417	75.9623
cg00171729	94.4781	82.6198	89.7106	83.2212	88.8471	80.2601	70.6474	47.6607	92.2148	79.7796
cg05202616	85.526	70.2257	80.921	78.2895	82.5111	81.5345	70.0813	49.8112	83.8286	73.699
cg16077055	91.6742	69.8369	89.9355	78.6933	90.394	75.3683	71.6137	68.9643	90.4247	74.1367
cg05049743	90.2839	70.1554	76.0779	70.287	90.5582	68.3119	38.2349	64.1484	88.717	69.5522
cg04362206	5.25146	23.0581	3.19434	9.78435	5.46569	39.0573	61.0741	31.7914	4.43883	16.8258
cg16974308	91.2487	78.0939	71.9938	63.383	89.361	82.4988	80.6222	76.5367	87.1435	75.1248
cg12196294	55.125	84.9312	67.6494	90.7631	51.8283	72.7726	88.2538	81.2378	51.4872	80.3504
cg22976533	55.7894	54.2508	69.2436	57.5583	30.0995	53.1698	54.5895	37.0073	56.8647	48.8175
cg01975684	87.8954	69.5518	79.633	68.2399	87.8531	65.0415	49.691	47.1473	87.3247	64.5044
cg01000422	60.8827	77.6989	60.2677	78.3021	38.0695	74.9768	91.2111	89.0557	54.8227	71.4575
cg06101180	28.8994	77.1328	54.253	82.2271	10.9593	63.6678	87.8419	77.0892	19.7245	67.6342
cg15181441	91.7978	85.7702	89.858	86.3839	94.6588	89.9455	88.0894	64.8514	90.6005	83.7776
cg08551870	72.2507	51.804	59.6979	56.5527	76.1226	51.6497	27.7173	55.4351	72.3262	47.9155
cg03599600	83.7234	65.0417	73.8699	62.4686	91.1402	66.6787	42.9022	64.7043	88.7115	58.3373
cg09538287	72.5747	47.8732	53.3682	40.1386	76.1658	48.1531	33.2254	37.6151	68.604	44.5745
cg01209984	88.0251	83.5769	87.9862	81.2852	90.099	81.6988	71.7884	47.4281	88.116	74.6578
cg00184457	14.7184	27.3188	14.9328	29.6059	3.87738	24.59	52.7312	45.7262	9.70512	28.5471
cg06404571	50.2933	18.9858	34.6422	17.6474	49.8297	19.596	5.28908	11.7979	52.6123	12.7448
cg22072216	64.0494	34.0443	61.6037	45.2295	58.0696	37.1829	11.6114	31.2811	65.9461	25.9924
cg03679456	5.97567	31.1389	11.6566	28.9132	3.43571	42.9857	87.5492	37.2976	3.98297	38.5181
cg25734279	79.4087	78.4244	86.0021	81.4537	82.11	75.6789	73.9201	50.4912	84.6307	75.1307
cg16565562	90.0627	26.2135	46.8272	33.4591	79.637	41.0619	28.1556	25.4079	85.3126	37.7735
cg06380725	77.062	79.2642	84.2807	85.1753	82.6173	81.8032	88.4899	64.0309	74.0968	77.152
cg06702850	37.8447	70.5153	49.299	70.4537	23.2508	59.7933	83.1649	84.6261	25.1003	66.7248
cg18231184	12.8209	34.2971	16.0261	32.1136	13.5874	33.6505	31.7089	63.9454	11.3538	31.7349
cg02976323	91.2036	84.1461	94.2978	78.4308	91.1696	82.0834	50.6481	72.4837	91.6579	71.1827
cg08269742	4.98366	10.6915	1.64491	9.92733	3.63294	34.1876	69.212	33.0001	4.3161	26.1657
cg25984068	82.8694	67.8073	77.1988	70.3512	85.5104	72.7957	44.8413	69.7469	82.2014	59.2829
cg04458206	90.7639	81.532	68.5493	69.071	90.1699	87.6846	90.6521	83.4266	89.8863	81.1289
cg24446326	60.3714	75.8669	70.3578	75.1669	44.792	67.9629	82.294	79.89	66.0171	75.6212
cg10136008	52.7733	40.2591	54.2533	45.2511	44.9254	25.3676	19.3705	31.0012	46.2944	31.448
cg05981651	93.1147	89.4724	94.4122	95.4516	67.6762	88.8985	85.4954	89.8353	89.8735	88.7094
cg18170141	51.5188	33.7629	58.4053	43.3178	49.9184	27.9267	14.2584	35.4515	50.2852	27.2586
cg02084553	68.4591	49.1391	53.7012	48.5662	71.3584	52.6454	29.2226	41.3894	63.4497	48.4865
cg17465304	60.0903	44.5054	70.4681	54.9928	65.8011	28.5435	9.47205	22.2558	61.9835	36.8677
cg03926640	88.3252	65.1475	78.0712	67.353	90.454	63.7741	29.3378	58.8985	88.4984	53.0996
cg03733371	54.7186	22.908	46.9861	32.8953	68.0219	36.4089	15.6919	34.7447	53.2535	34.9284
cg23439661	33.7747	62.2438	68.145	76.896	19.1222	58.5517	80.3144	62.1102	27.4827	63.3721
cg02102278	92.0958	85.9213	84.7592	85.6086	92.8536	91.6617	89.3628	67.2997	90.0166	83.5492
cg00603059	8.31633	20.7245	15.3609	29.1598	7.7498	36.1217	68.0742	26.1921	8.72501	30.117
cg08044097	5.95495	27.7659	24.9159	36.6112	4.70447	37.0536	71.5206	24.0014	5.97288	24.6498
cg14481469	94.0721	90.4677	94.6669	88.5566	87.9836	90.0886	89.5844	56.9556	91.5697	86.6465
cg21353144	94.8093	85.4974	85.2829	84.9258	96.6781	88.9343	86.9243	67.1626	94.6423	86.0282
cg01013627	10.0868	22.5294	8.25238	22.4782	11.9732	31.9492	51.1663	63.4901	8.84999	35.0407
cg01084990	87.5764	73.5755	82.4884	74.7693	89.001	70.6078	63.3598	48.3204	86.8183	62.1816
cg24863255	93.8282	86.1306	93.0572	85.8894	96.9158	88.5032	87.9527	67.3291	96.1565	85.1891
cg24581845	79.8069	65.8116	52.0993	49.3211	82.9892	74.6827	75.8147	71.774	77.8313	69.2125
cg14707053	43.2809	20.2239	52.8323	26.6305	57.852	33.0847	8.76449	18.1187	45.0178	17.0208
cg17588800	23.8948	34.1221	27.9798	45.4045	27.5507	61.3292	72.1517	40.0641	27.3855	43.0323
cg20907409	72.3174	46.589	54.0386	47.1238	78.7433	50.1154	23.8476	28.2856	69.9115	36.2719
cg08166631	84.8708	83.4956	84.1021	83.3719	90.7704	86.5198	86.2433	54.7762	87.1763	78.0045
cg13627972	78.8722	71.5236	82.3919	77.6977	75.5827	71.9671	63.8031	55.2696	79.8034	68.901
cg20278790	85.4754	85.1483	84.6452	87.3109	63.4984	75.4305	90.0406	86.6903	80.5601	83.4537
cg22793204	40.1203	9.08098	29.0608	10.1528	64.8114	18.4314	5.31627	12.8609	48.7101	16.5618
cg26899988	93.5048	78.4188	95.0218	83.8331	90.8846	78.7892	53.2938	68.9962	93.7373	76.2552
cg19830303	75.7451	26.1389	55.3265	29.5629	76.8114	27.4463	8.65646	19.8843	75.9469	29.8381
cg23257289	86.4537	45.6415	63.4954	47.728	87.2793	46.1263	26.0001	41.1832	86.2523	42.3729
cg15818787	91.4825	79.5939	85.7844	72.652	92.4403	52.7898	51.3081	69.8839	93.9677	67.1259
cg06960457	4.86585	19.8775	10.2437	22.1824	6.03719	35.552	81.2529	30.0349	4.71351	29.2151
cg13064062	13.8155	11.8987	11.6063	7.83954	22.2457	15.3455	9.11725	44.3971	18.1003	15.3895
cg18056695	10.4666	36.9634	26.5666	39.4257	6.0707	45.4221	57.7334	66.4735	5.9423	25.9426
cg08387810	88.0806	65.5921	79.834	65.85	89.4062	60.7643	40.6595	59.8481	87.3617	67.8928
cg26690127	70.7895	82.1649	82.2937	90.1445	38.8244	71.6682	88.2933	78.2094	66.3329	78.8093
cg19459094	16.2708	44.237	24.9189	57.9355	14.6858	61.7713	91.5968	83.9562	13.4621	66.8467
cg24693436	95.538	65.0861	95.4722	65.1473	95.2841	36.9218	23.8253	59.6737	95.6601	64.5661
cg04969406	47.6549	59.9005	61.2306	63.3111	26.0761	54.8996	53.1601	48.6704	43.6838	56.6586
cg10967114	67.8633	87.3036	82.3633	89.5079	56.2054	74.5231	88.669	75.1349	73.8422	82.5932
cg22618924	87.4196	84.8595	91.4604	87.4146	83.2045	86.2383	81.3464	55.3782	87.3102	78.0523
cg06967127	77.8215	60.9096	81.2167	68.0561	79.3448	40.1947	21.605	28.8533	81.1952	55.2343
cg03952520	72.1704	47.7202	65.1563	54.2956	80.9683	55.2847	36.1329	38.9982	76.9497	47.1551
cg14868258	75.4922	31.7896	51.5328	24.9755	78.7745	45.8149	8.04807	30.4791	73.0588	31.3163
cg02543850	81.1812	83.3236	80.9383	88.4178	77.1762	77.1687	68.095	64.0894	82.762	69.764
cg04095069	82.4367	69.9319	80.4733	77.2939	89.3444	75.9555	75.8494	49.3011	82.8889	74.7059
cg05287877	94.183	78.3091	92.5263	76.1305	92.4113	68.5604	40.9642	61.9779	92.1608	65.498
cg13090270	82.7623	71.086	80.7131	75.4625	86.2397	78.5362	70.2461	49.7601	81.8372	67.9819
cg02655195	61.4293	56.0298	55.3689	66.1538	17.6658	53.584	54.9763	60.716	67.3245	40.3626
cg12000297	80.7308	77.6711	50.7622	57.6145	76.3577	85.4369	92.3367	80.072	78.0326	83.4664
cg14818701	42.1105	64.7818	40.7495	56.3488	63.2839	67.6653	57.3678	65.3919	40.4522	56.2435
cg01595717	30.9112	72.4996	61.693	80.3539	14.9535	61.1804	81.7219	73.9704	13.7569	54.5039
cg07871532	95.1624	78.7575	93.7744	86.6333	94.398	73.4467	48.2256	76.2941	91.5861	78.485
cg15869582	79.1048	33.8363	55.4664	26.7835	82.0541	50.5532	8.67872	34.9016	76.8167	33.486
cg19254691	75.3861	45.1618	68.0921	52.9033	75.5198	41.1095	23.4612	43.3591	67.504	40.0757
cg14620065	92.5226	91.7947	69.0765	83.0563	92.6683	93.7025	95.1056	93.9187	86.4424	88.6686
cg04919516	71.2601	61.2713	68.6601	64.9586	70.295	52.574	21.5414	39.3736	67.3518	62.3522
cg05255351	16.7301	54.6456	15.091	55.1637	3.5703	44.1683	70.7327	56.0702	5.3432	47.9123
cg00466334	3.91799	27.1778	13.8415	24.2191	2.72486	36.3892	73.7063	39.8219	4.286	21.1813
cg19128802	89.4542	81.9868	90.7908	87.3294	93.3858	68.0168	42.2397	70.6844	87.6056	68.7048
cg07740525	68.6375	50.0823	76.2444	59.1632	74.2047	31.5464	11.706	23.7749	70.5127	39.3701
cg27601574	95.949	86.4999	89.4659	85.4942	95.7556	87.7595	89.6626	61.3294	95.4057	82.7222
cg18356448	93.3386	83.6462	90.0553	84.8514	63.2311	75.9298	85.9765	87.4151	88.5461	86.2046
cg11193201	85.7521	61.1178	79.12	71.886	81.86	62.2568	59.3304	62.2422	87.3786	66.6092
cg15908125	1.72803	13.5829	2.65624	12.7491	2.50991	13.3135	24.2371	38.1274	1.93885	12.4317
cg08297686	76.4384	83.942	75.2932	82.6575	52.634	80.5336	88.3075	84.1459	73.0292	80.9467
cg15972822	80.646	62.1706	63.6144	57.0893	83.5188	62.3479	50.6096	60.6235	78.9501	59.5817
cg24743392	71.0333	53.8629	68.9355	54.7577	83.1734	53.6312	38.2535	59.2129	79.8277	53.8499
cg06944123	90.2823	88.3825	95.7828	91.668	70.717	81.4668	91.6408	89.1664	86.2053	89.2428
cg23817637	95.2234	72.3916	81.7516	71.2209	94.2553	59.7686	32.1114	73.4133	93.185	70.9337
cg08278167	75.4566	55.3412	60.0806	48.4994	78.552	58.6876	31.8604	50.0863	75.1093	51.761
cg18715139	82.7317	43.7115	58.6228	43.5907	85.4452	55.1295	40.9605	59.1687	81.3753	47.4555
cg02076501	86.8025	69.4523	82.1081	69.3827	91.9029	65.877	46.6487	68.6373	86.8596	67.2849
cg23667391	89.5119	72.4715	80.6389	69.1374	92.3798	63.2642	36.8986	68.8424	88.7881	61.1638
cg11824827	63.8953	63.2187	21.1667	25.6161	69.4696	76.4528	89.1643	84.6319	53.6209	66.8486
cg26584120	23.0164	65.039	42.9743	62.3258	4.7932	62.1253	90.0946	70.0308	11.4338	57.3363
cg17633625	81.5075	80.6459	85.476	85.3207	79.311	77.2815	56.0292	74.9107	82.6031	70.5192
cg09462269	89.9479	63.6583	80.625	68.3638	93.6283	39.2695	14.8481	54.6414	90.5202	64.8348
cg11947249	94.4177	88.4513	93.4759	89.1924	94.1315	80.7004	61.57	77.0118	96.5262	83.907
cg02026535	95.3021	91.7407	94.0877	92.555	94.6899	86.9121	92.9541	42.7977	93.9094	91.4042
cg06095422	72.0953	88.4345	83.0104	91.088	67.2935	83.9197	90.8639	88.7279	66.5717	83.9782
cg14189441	70.0502	17.6065	37.4736	9.6257	83.7815	28.7079	12.9953	18.5898	83.0791	17.997
cg05904016	30.3187	69.6031	50.5664	80.4514	5.74774	57.8735	72.1201	53.6009	28.4321	53.7825
cg08166729	30.2477	72.8555	60.1121	83.9912	11.5505	65.4348	90.4836	88.7515	52.9457	73.9645
cg21817012	72.7581	68.9807	79.8373	73.3479	47.5816	68.0554	79.405	69.7093	72.9223	74.2078
cg01028364	9.728	26.9881	11.5762	20.797	13.7569	28.6821	43.6192	54.836	8.03525	36.867
cg08491641	87.712	59.0073	73.1338	60.9367	85.3891	57.2039	48.7483	59.1671	85.3837	61.9526
cg25451456	84.7904	37.3673	61.3671	22.5545	85.9295	45.0665	9.78497	37.4356	88.6087	43.7305
cg06199605	13.844	18.4407	28.1764	22.3548	11.6097	5.90465	2.35236	17.1505	12.7559	15.5464
cg19060601	21.6141	23.1783	49.617	52.4787	13.7493	21.3426	19.498	20.1557	23.6147	19.3285
cg08063191	54.4149	78.8213	62.8999	83.7306	20.1603	60.145	85.8741	69.6295	38.3882	70.0213
cg09507039	79.9138	58.9621	75.4926	65.4284	84.8065	56.8205	25.2323	55.7947	82.8725	50.1885
cg06917763	72.4867	86.3465	79.7773	87.3021	80.6494	85.9841	88.824	84.6727	59.391	85.0571
cg00024967	8.04093	31.4984	14.0409	30.8749	5.0916	42.7358	87.3707	38.5918	6.14168	41.4691
cg06928952	21.1069	62.666	30.9507	62.6141	19.8115	58.9927	81.484	70.4226	15.0266	56.7285
cg08243465	78.723	20.3122	53.8579	28.8473	80.4609	27.7692	9.05692	19.4861	81.1934	27.3081
cg18067840	82.3922	46.7016	64.6398	49.3109	80.4088	54.09	21.2344	48.4991	83.1826	51.9193
cg16284507	81.7687	61.7033	64.3812	59.6379	84.0985	60.7172	54.7306	46.2725	81.4336	58.9415
cg25623545	96.7642	86.3461	97.2582	87.2344	97.591	73.5739	37.5415	78.5272	96.9943	65.6473
cg01512138	89.8587	80.4566	83.7418	78.2538	87.68	83.1784	75.9101	54.7521	88.7769	72.9001
cg11087503	79.6502	66.8841	72.4348	60.3127	78.9425	66.8737	68.8057	52.1455	74.1639	69.1351
cg11744817	39.3227	70.4492	50.3252	71.1628	25.2886	62.9719	82.7478	84.5425	27.2617	66.5274
cg09386971	11.0184	17.2493	27.4066	20.3751	11.1903	6.24891	2.64075	17.8618	11.0876	15.3902
cg22500899	88.8055	73.1352	75.5359	65.6841	89.3279	76.5912	65.6553	73.0312	86.4503	68.7861
cg25550753	59.141	82.5057	72.2876	77.2055	30.8892	63.9022	79.5268	80.6001	54.4764	70.9345
cg19788250	86.0128	72.9782	79.5312	67.6884	91.9888	52.6746	17.1861	58.2967	82.8177	57.3339
cg21074911	3.70944	5.7635	4.0266	4.10483	52.1063	2.82793	2.49653	7.41491	2.74076	2.93826
cg12585310	73.0662	82.3682	70.5402	85.8191	54.516	78.0106	91.033	79.8244	63.3742	76.2403
cg23999318	30.009	70.5192	52.7284	75.7205	10.6792	58.3704	78.0335	63.6957	10.7031	39.3767
cg09736286	92.2721	90.0782	64.617	68.9258	91.6413	90.2795	93.106	90.2137	92.2205	87.36
cg22706505	83.1142	72.434	81.2094	77.1363	87.1137	79.4253	71.5375	51.8584	83.2802	69.339
cg01422683	11.5822	33.9274	24.3688	35.1929	12.5974	43.1407	80.5116	39.303	10.8618	36.7117
cg11429283	82.2267	74.9155	83.8231	80.8865	82.9609	65.6242	50.1835	64.3281	85.1902	71.657
cg06173416	83.3521	67.997	77.7051	69.9146	87.2817	72.2359	52.3066	70.4568	81.2503	62.3344
cg14701769	89.2469	71.668	82.1251	71.987	90.179	69.5167	54.3181	66.7694	88.2082	67.2188
cg08321382	90.211	67.4655	83.1045	61.9418	84.7755	44.1055	30.4063	51.227	80.3754	64.3191
cg16765541	85.8538	61.485	73.9027	62.3317	87.0065	67.0692	39.0738	45.112	86.3223	45.627
cg00582628	72.2579	31.7272	51.4032	34.3731	63.2717	22.9612	21.0328	28.9388	70.7709	41.2987
cg17008473	61.6947	53.2185	60.2742	60.1736	35.0953	48.4794	58.8246	69.6764	51.7193	57.7533
cg13461336	83.0993	56.3773	66.294	59.2021	80.0162	62.9359	46.9034	51.2671	80.5179	64.0255
cg16060711	83.9838	58.3515	71.6154	60.7064	83.7185	52.0268	37.128	59.396	80.5608	50.3725
cg07828472	93.8351	89.3717	92.1409	91.5819	92.9185	90.6697	88.4246	65.3861	91.8259	91.0066
cg14658300	88.4375	71.7602	82.9285	73.3251	92.7975	74.546	62.1149	74.8054	88.4717	72.2046
cg23036852	30.0999	81.1683	54.9668	82.5163	32.8252	76.3466	81.9688	86.9945	25.75	75.9039
cg06916591	92.7149	81.4551	87.2526	78.7691	92.9732	83.9598	61.3647	83.4622	91.7597	82.0184
cg11731590	89.8202	64.5598	75.9319	68.5389	89.7419	73.1576	54.6573	56.1521	86.6727	65.5615
cg24058566	10.5998	29.3679	22.6452	36.4565	8.80955	27.7525	65.871	19.0839	8.17287	24.2584
cg21878584	50.4567	14.9411	33.3234	18.6022	65.7596	29.4853	14.0247	18.4995	51.4733	27.7944
cg03969725	47.3931	16.9738	28.34	11.5769	51.89	16.8907	7.51479	9.89308	50.4513	21.755
cg10366053	84.1792	66.7594	67.0602	62.9462	84.5482	61.0654	31.6533	57.9882	83.4949	51.7294
cg05671561	94.34	71.7008	93.1068	74.1485	96.925	49.4986	15.2687	54.2979	94.8724	61.4696
cg06151243	3.59627	20.0671	21.3772	32.7073	2.05176	27.728	67.779	17.5664	2.4164	25.7086
cg08538581	78.6576	91.1129	83.1748	87.9607	30.7857	82.7795	92.0643	83.7071	80.2948	79.1355
cg00684594	82.3751	66.0458	82.848	68.6804	87.3147	53.4221	24.642	46.9434	85.9335	60.0772
cg10447404	84.3792	60.8889	81.4389	65.0356	91.0456	59.8352	53.9871	38.5386	89.4967	67.6879
cg24149364	56.5399	78.9961	56.4829	67.4069	32.4539	67.103	75.841	70.8148	54.7634	66.3027
cg09055978	69.7892	60.0509	72.5902	56.6277	73.1368	52.4439	25.9319	49.3908	71.1215	39.0121
cg01224657	93.059	84.9797	80.6974	73.852	93.1289	85.8679	56.1524	57.9374	91.3006	65.5344
cg15759721	50.0777	9.09695	25.4261	6.48305	56.7383	19.1587	6.31357	8.84447	55.9629	15.543
cg25050859	69.0809	83.553	80.9575	89.8683	49.0849	78.3813	84.3792	79.4907	64.7383	71.329
cg00923744	15.8734	16.9197	35.2154	19.2701	13.5614	14.4603	5.02903	11.8668	12.8384	14.9276
cg04609499	72.0216	61.9205	82.2126	76.4842	74.5943	54.4343	31.1037	49.9862	76.2176	58.4158
cg03291481	86.2461	53.9501	69.6041	53.5815	93.518	62.261	46.0376	58.3074	87.3778	55.0929
cg20330521	89.7426	62.2992	77.2707	66.6599	86.6779	68.0879	53.0299	58.0354	88.0788	60.9634
cg00143527	1.25739	4.25664	1.16402	4.91066	3.08508	3.48293	1.78802	29.8991	2.77618	4.07476
cg08326410	66.8617	56.7517	41.6793	40.0831	68.0917	58.4722	62.9344	64.7685	61.047	56.2158
cg18423737	96.7768	85.0563	91.8015	86.677	96.8233	79.7755	61.6029	85.9921	96.9225	85.8809
cg21754534	33.9692	70.1096	15.9728	34.9324	38.906	61.4198	86.7899	76.7849	23.1834	65.1663
cg02369775	91.2387	74.6607	86.3632	80.8165	86.9833	78.8353	62.4051	42.5542	90.7174	79.897
cg27396824	82.5013	45.5304	67.4582	57.5817	75.2715	39.7315	17.6672	33.014	82.8666	49.4689
cg26737948	92.6227	83.0707	93.0638	87.6533	92.4475	78.8899	44.7321	86.131	94.2163	85.5515
cg18931888	87.9548	54.0786	65.5081	53.4827	92.8952	62.6524	43.3804	63.2754	90.7214	58.3108
cg11081049	53.6715	41.8585	54.6535	45.5527	45.2749	25.6282	19.5725	31.4512	46.9117	32.0066
cg02997851	85.06	75.4037	84.2033	81.2218	84.3386	78.1243	79.8791	39.9133	85.5401	64.7994
cg04417677	85.9454	81.3412	80.9728	81.6881	85.6496	79.9024	77.7237	46.956	83.5419	78.3603
cg09623982	85.6517	63.1496	73.3699	65.2896	85.5493	66.0576	54.3491	67.4604	84.9628	70.8503
cg04512966	71.8669	79.5433	73.1972	75.572	32.3236	68.3952	84.9615	70.4505	66.1995	78.7318
cg13716414	75.2803	62.3985	66.9357	57.6927	77.1327	47.9973	24.245	53.3185	72.9792	51.3385
cg18191092	85.4211	63.1183	73.0512	65.6226	83.2863	65.9822	51.182	59.9756	82.7078	62.5532
cg16927606	1.57589	20.6757	0.988856	23.1409	0.75685	37.4897	76.5315	71.2186	1.94775	45.9103
cg19576697	40.0634	73.6976	21.4972	60.7903	16.6943	70.3401	82.9609	84.0298	28.8239	73.2977
cg14845865	27.5641	26.5595	48.4964	45.3027	21.4985	20.6647	13.8396	19.0196	30.2626	23.7544
cg19898448	81.1509	73.4691	79.0601	77.286	80.1422	84.8416	83.683	52.5848	82.3152	75.8077
cg05222671	65.1901	83.3485	73.1116	87.0574	52.4396	76.8641	88.6319	82.6952	51.4982	77.6467
cg22108567	66.7302	74.7645	60.2589	71.8065	54.108	77.3947	83.9721	80.2067	52.1859	69.8411
cg22361413	24.3074	42.3717	26.263	49.1644	25.9458	54.5214	64.3563	56.6499	20.5195	43.0587
cg26460530	33.0264	13.5439	29.0589	14.5781	46.1851	26.1118	11.2549	7.99743	40.5123	17.5417
cg02867305	81.7831	85.7349	90.056	89.0987	67.2247	82.5118	85.3493	70.7184	77.7971	82.3736
cg16174779	58.0061	37.8498	41.4867	30.011	59.8962	29.2471	10.4762	39.0528	54.9994	39.2039
cg11612052	84.0919	63.6565	73.0109	65.3811	78.2061	70.3698	74.8935	76.3939	83.5621	75.2839
cg04363282	72.6097	53.7807	63.9981	58.8078	81.9748	39.7611	18.6262	51.6971	71.2874	52.324
cg04141648	72.3622	47.5842	53.1506	40.2593	77.579	47.9891	33.4868	37.5248	69.0015	45.3967
cg25368651	91.1216	88.4074	91.4198	90.1324	95.9282	92.2932	87.4684	65.5738	91.6572	90.707
cg14106719	11.2813	35.2197	12.1988	25.0434	16.9157	54.8901	78.2365	79.5999	11.1913	48.4246
cg01661567	59.7933	75.5188	50.0473	74.7237	56.9599	84.4333	90.5538	90.4862	55.4504	75.8554
cg26229224	51.9704	53.337	68.0736	58.1192	49.2245	39.255	36.999	34.3301	50.7366	46.8769
cg26433975	11.1521	35.5835	9.39535	32.9012	7.57628	65.6197	87.2655	60.7321	8.54552	47.8046
cg03856044	80.7328	52.1346	63.8346	49.6705	86.1025	57.9389	37.322	51.8162	79.5905	50.9528
cg09015861	82.6892	58.6298	66.3546	55.6606	85.3988	62.905	43.7111	64.568	80.0546	63.229
cg22404290	83.5808	52.3458	69.1544	46.4083	72.8513	30.4093	16.7098	31.5569	80.6726	51.9005
cg12368752	72.5262	62.8958	75.4935	64.8247	65.5203	46.8159	15.7601	44.4667	70.4593	59.4963
cg13207212	45.9882	67.1724	54.7647	63.9954	42.5634	73.2227	89.4283	84.761	42.7966	71.8906
cg06352352	83.906	96.1579	91.6859	95.7827	88.7901	95.2902	97.5569	93.5548	74.9259	94.9414
cg12301000	28.5287	19.2046	32.6391	22.8513	31.4148	4.42279	3.75494	19.0074	31.3432	26.3825
cg26971423	96.0371	78.3121	93.0645	81.0477	85.091	48.6887	25.7665	58.5807	95.4421	59.612
cg15905320	90.2091	79.5462	89.312	76.8376	91.6683	75.1819	62.4318	68.7251	92.3431	71.3317
cg14948757	4.34579	15.2718	8.65585	21.1813	2.62874	46.4513	80.9599	35.348	2.93168	29.0447
cg15206981	92.6885	84.6743	84.6856	82.8332	94.7671	87.8809	83.8038	61.3688	92.8378	83.4933
cg14779299	14.1168	29.2287	24.2419	41.4179	21.8485	44.5822	82.3412	40.9215	11.746	41.2443
cg00517080	89.1652	80.3777	50.6107	60.3159	87.8216	83.4927	91.3115	87.9591	85.7158	80.3628
cg02214783	80.4672	63.8296	83.5385	78.4481	82.6165	59.0464	41.3707	37.113	84.1651	51.1462
cg01794889	26.9052	13.3719	22.5557	16.6206	32.5962	17.6381	3.44841	10.6079	25.1531	13.2548
cg18926797	79.3458	87.2746	82.3812	89.3242	92.0868	81.1945	83.2679	72.2677	28.8326	75.4192
cg11872373	96.6864	91.4802	96.1816	92.9096	97.0989	94.2488	92.0641	66.6881	96.295	86.8409
cg09312809	73.6639	54.3313	64.2431	58.9877	84.0154	41.2971	19.3082	51.8576	72.4507	53.0806
cg18963509	15.2759	31.7421	28.9123	38.6833	12.6853	35.803	87.9266	35.81	16.6083	38.8795
cg21291134	80.9074	52.4924	63.9138	49.7327	86.2653	58.0307	37.587	52.1577	79.8387	50.5015
cg20634498	13.7082	29.8464	17.3529	29.9407	12.5843	33.9972	61.0393	32.7	11.7861	31.2996
cg07873154	82.68	69.6344	76.1815	61.0779	88.8288	62.6177	42.8393	55.1571	83.0702	59.9711
cg16124154	9.38634	27.6022	18.2998	27.6007	11.8975	30.3305	46.2308	51.4404	10.621	27.513
cg00912772	89.6473	53.0135	75.113	54.2241	95.2311	39.606	16.5027	15.4192	88.3979	39.7894
cg13875008	68.3476	49.1608	53.5444	48.5915	71.187	52.6778	29.2593	41.3856	63.2142	48.4157
cg16845136	94.5304	71.4082	90.9801	74.513	94.7979	60.9099	19.5391	58.1921	91.9903	56.6479
cg21104835	37.5911	75.2377	58.4486	77.9006	16.3459	59.6369	81.6865	76.3889	34.9384	63.3627
cg19494818	82.768	71.1141	80.728	75.4984	86.273	78.5497	70.2742	49.8015	81.8696	68.0126
cg05600609	71.5238	57.445	48.2787	52.2047	90.3184	61.9649	42.5373	61.9544	70.0749	37.0227
cg02696067	83.4485	57.0234	81.696	62.3598	85.0909	42.5829	12.8109	39.8484	83.2147	52.0514
cg20450123	42.7221	65.0003	40.8056	56.2067	63.9018	67.7689	56.8476	65.0808	40.7547	56.4594
cg05584070	89.1455	87.019	84.0625	86.736	59.715	77.7698	92.3875	90.2452	85.8663	87.7716
cg07701307	82.181	64.3679	79.2969	63.704	81.5893	57.2137	44.6405	34.9446	83.2452	54.2003
cg27086483	96.8945	95.7453	96.2195	96.274	97.6771	96.346	96.4303	69.7881	96.3532	95.5012
cg00498089	90.8351	86.0824	87.064	86.0847	88.1703	87.3324	82.2447	44.3616	87.1629	82.6298
cg26301167	89.6473	67.4924	89.4803	79.5619	87.577	49.939	19.2751	58.9147	88.967	49.6457
cg15438314	84.8667	71.2947	74.11	66.4215	85.868	85.0949	90.1208	51.7901	82.8545	76.1294
cg16330786	81.2622	44.7389	60.7535	49.5675	87.8929	59.5143	30.4634	54.6182	79.7939	53.636
cg14651616	64.8256	77.0007	67.5356	79.5247	57.8091	80.1505	87.1513	85.551	48.2551	70.3431
cg10133630	76.803	47.6649	76.0161	57.5295	82.3645	44.3655	17.1378	32.3949	87.6543	42.9036
cg26013916	79.2296	53.3693	66.5415	55.8171	81.6922	54.0904	23.3104	34.9079	71.8958	43.5201
cg21123417	84.8572	80.2346	82.3395	80.5266	78.4104	82.4086	75.7044	50.6073	82.5286	71.3132
cg24543759	85.7495	58.1301	61.2939	55.1166	87.2662	60.4128	56.0126	66.269	87.0705	66.9496
cg13248581	93.2024	87.7597	95.541	86.717	95.4452	83.0598	75.4041	49.1082	91.6781	72.0683
cg06895137	95.424	95.2953	95.7651	94.7781	96.3595	94.98	96.4321	74.1481	96.2407	93.3547
cg00771964	8.10689	20.2465	16.8725	21.0153	10.2723	35.1043	47.2836	31.3046	9.07721	21.7509
cg00721947	92.054	83.3899	86.0657	82.7363	94.7519	86.7773	82.631	59.141	91.4002	83.8474
cg01363198	85.7583	61.6394	62.8252	49.1555	86.8262	51.7376	46.2761	60.0379	86.2219	66.9059
cg17080211	53.8771	72.7674	61.2225	80.689	37.2599	67.197	84.2943	78.6727	41.8007	60.6191
cg03648155	69.3285	46.4245	35.1855	40.469	71.5131	52.5541	34.2615	40.7949	62.8851	51.2427
cg04079215	71.1229	82.7073	74.171	78.4632	81.6042	85.9856	92.0599	86.6181	63.4665	79.1011
cg04891577	95.826	89.7655	90.7583	88.9452	96.9252	92.8069	92.1759	68.8639	94.9033	92.525
cg12852468	94.3603	71.7218	93.0897	74.1971	96.9322	49.5638	15.3536	54.4058	94.915	61.5771
cg09216620	79.2765	47.8509	58.3409	49.1805	86.6928	48.3031	35.6581	49.4385	79.8976	46.4056
cg12055072	77.8085	37.1705	47.4855	26.1057	79.0321	33.9755	21.0064	33.143	80.3933	36.7253
cg04806409	94.0388	71.507	93.1695	73.5343	96.7481	48.9436	14.4143	53.209	94.252	60.2337
cg03059896	81.0299	76.2299	52.814	67.6028	80.9299	78.6838	68.7285	82.8464	76.7893	70.6717
cg11310496	86.8433	62.3565	82.8936	68.9508	87.8254	56.5265	21.3136	60.2376	83.0121	63.72
cg06033949	80.0389	78.7993	85.12	81.0408	83.8688	73.7951	65.1334	58.863	84.56	71.5136
cg09185582	2.08883	18.1187	2.87223	19.0488	2.56192	42.3413	66.0947	66.3666	2.98634	38.9687
cg19384967	77.3183	59.2319	84.057	72.4488	85.6841	56.5124	41.5341	33.9396	80.9717	54.2161
cg09871315	18.6669	37.7871	22.4033	39.2228	13.6581	57.536	66.6212	40.8289	13.0853	37.8601
cg09665160	95.4085	90.0407	95.8555	89.4909	95.0466	81.2418	55.744	74.4607	95.7039	85.947
cg02029908	95.4573	85.215	94.9014	87.2508	95.5701	86.8096	85.2412	56.3399	95.6649	77.9691
cg22961212	86.6006	60.1072	82.0087	60.934	92.3045	49.2502	25.7354	35.1041	90.0752	52.5813
cg06326425	79.0562	31.5053	55.8448	35.0241	80.4158	28.236	23.0258	27.312	76.4083	31.5862
cg14644846	93.0291	89.486	93.7123	90.2893	94.8909	91.2092	84.6877	72.142	94.1391	86.6788
cg10181820	45.7047	59.9987	22.3525	36.8243	66.2793	83.2544	89.2542	81.9692	33.9257	70.3128
cg15500466	91.1211	88.7686	87.3944	89.0176	68.1799	85.0744	91.8467	90.5201	86.8628	89.3389
cg22163631	76.6428	45.0853	64.0828	38.759	86.1448	28.1096	9.84638	19.2934	78.355	39.0352
cg18698902	40.7063	56.6497	56.5294	74.7227	28.9768	76.314	89.5394	76.6599	38.1086	67.5694
cg09915232	94.3669	61.553	88.9875	75.4592	94.4312	59.7563	19.7024	63.2071	94.2086	58.6712
cg12564919	38.8454	35.9095	66.2515	46.6611	34.1217	30.8248	16.8919	34.2563	41.356	33.248
cg13802583	62.8952	62.9222	62.3026	62.0693	63.5627	62.3208	56.8514	33.0954	67.6916	55.1699
cg26216876	65.9803	15.1435	38.1345	14.6567	67.0785	29.2124	6.12156	22.4405	64.7089	18.0933
cg05971440	80.4547	59.1596	67.7464	61.3342	84.1173	70.5677	54.8213	61.638	79.3022	58.3832
cg24437180	11.4103	33.2721	25.3131	36.4781	12.1819	45.2492	81.4599	39.6098	10.6727	37.3021
cg10856972	92.1633	73.1429	82.4022	69.3164	94.6294	74.6517	46.5411	75.1905	92.3245	75.1775
cg03706108	92.3687	82.3605	86.9355	78.4812	91.4419	66.563	39.7791	70.4021	92.528	74.1996
cg23646343	30.3429	70.4061	53.1609	75.6811	11.2139	58.6345	77.9928	63.6849	11.0696	39.4053
cg03763508	95.973	89.3378	95.8377	92.6144	94.5901	92.836	93.3449	63.3984	95.2148	90.782
cg17060964	83.22	58.2933	66.4438	55.9505	85.1404	62.906	43.2995	64.547	79.8328	63.9245
cg12734107	79.679	63.2904	80.1012	64.3957	85.018	47.7428	20.4518	39.9816	82.3831	54.2386
cg20142595	54.7524	24.4457	48.5092	33.9081	69.042	36.5383	16.3434	34.9478	53.3446	35.5738
cg04117530	3.49041	26.5701	14.7384	28.2705	1.72998	34.1222	66.9419	47.4727	3.63697	32.4537
cg05823812	83.9986	78.8792	90.7849	85.6061	59.0791	66.3792	68.953	74.1056	76.3158	74.7333
cg23999224	92.3984	86.156	94.35	92.901	94.5527	91.2127	90.2334	73.5119	93.9651	93.6532
cg00062282	58.1635	79.1227	61.745	77.6305	29.2107	59.0769	78.9947	47.8051	39.5189	67.4536
cg16820973	83.2543	78.9793	79.7916	73.7798	87.1233	85.9346	85.4644	59.5607	88.817	81.5019
cg12974599	1.55252	3.62242	0.449219	2.5675	0.737927	6.85248	3.31322	26.7208	0.219458	4.72652
cg19449565	80.8455	83.4272	84.2669	86.2302	64.9584	79.2865	88.7904	44.2995	76.2635	78.8734
cg07891120	83.9595	65.292	75.4572	65.9754	88.3121	49.8992	37.3079	52.4695	86.0235	55.3892
cg27021553	41.2002	69.6859	57.6814	68.8992	28.7034	62.1913	77.3208	75.2522	31.8505	63.5095
cg08088075	72.3815	56.1342	58.6368	51.3751	75.1652	48.8098	24.5049	45.7281	67.7699	43.7569
cg21913528	75.0712	23.4742	64.0495	35.5491	88.9502	33.6647	9.45496	37.5386	81.4886	29.189
cg03203287	94.384	72.2144	84.9601	75.7609	96.5061	69.4377	25.6215	71.5981	91.4297	68.5434
cg17017564	84.0225	70.3778	76.5311	65.81	93.4279	72.7652	72.8013	39.6855	81.758	72.7676
cg20510012	91.9971	84.4199	91.1231	86.9474	92.2585	82.228	68.3301	54.0595	91.3667	78.5598
cg19115690	93.3041	75.2248	92.5903	82.4973	93.4131	56.6377	24.1544	83.5956	93.5456	62.8528
cg06982745	93.9082	80.7238	90.9932	86.662	94.1188	87.5746	80.8631	58.2822	95.8316	81.183
cg02549588	73.581	59.7078	72.9681	56.2342	69.5516	42.8576	17.1182	47.8723	76.3939	43.8028
cg00613369	86.6098	71.3842	56.4413	67.61	85.1761	68.0275	62.8435	68.9331	82.6767	67.5522
cg13976134	79.9031	72.4057	76.5924	65.5662	93.53	76.4351	86.0682	40.4578	69.4165	62.7757
cg07477602	54.3946	69.6693	59.371	70.7067	71.76	84.4754	87.5839	74.9123	46.86	67.4109
cg12033822	20.6619	78.8321	52.4957	75.4658	59.7644	84.9421	94.9033	92.8522	19.3186	76.1795
cg07915516	55	12.638	23.1067	9.3258	49.9453	17.3001	4.86331	30.5378	54.7466	26.6093
cg10076395	88.0411	89.8215	66.7549	84.1799	92.228	93.9057	92.0566	80.7085	82.4541	85.9571
cg16642721	62.2583	68.3087	74.2897	69.8456	51.4254	56.542	44.8996	30.3019	61.1635	46.3926
cg07592723	4.39818	14.5257	11.475	21.6667	3.54049	33.7603	51.4657	24.537	3.56937	19.8006
cg24484352	3.60327	14.4943	2.48165	14.9325	4.40048	19.4381	33.4694	42.1702	3.03936	21.6668
cg07273335	81.3219	65.4648	75.4281	73.476	84.7213	52.7622	23.1348	53.3334	78.0136	64.5559
cg18287711	77.7293	83.9804	82.8149	87.6476	81.5781	85.5603	90.9132	65.0128	81.3664	80.5221
cg12176793	80.9794	48.5355	58.4213	47.1748	85.5551	51.3776	28.7224	60.1192	84.8114	45.1846
cg11884933	15.835	73.4374	40.3561	78.272	5.63399	61.7719	88.803	70.4498	12.9795	69.2922
cg04021692	64.7655	47.41	73.7046	57.2352	70.4802	30.0335	10.5199	22.994	66.6689	38.1939
cg00679184	86.0255	81.9364	82.3906	81.1742	82.2363	83.8232	82.1257	57.6814	84.7213	71.6708
cg23193657	87.957	64.8326	79.6581	63.5752	88.1921	60.8625	29.4447	59.214	89.7092	59.569
cg18022921	74.1618	69.8173	72.7634	72.5529	75.8332	67.881	62.6209	45.0051	73.7654	69.5462
cg16278661	92.7166	74.3202	87.0484	69.5124	94.8032	61.6902	25.0407	53.9671	92.7097	68.3904
cg11528979	83.3314	47.8149	64.1006	50.3179	82.1721	55.9516	24.1531	52.4639	83.2873	52.0896
cg01489225	91.9191	62.5738	80.2207	66.1569	25.3237	31.4539	33.7282	58.4601	86.3017	53.4522
cg15988569	87.0927	62.4486	82.5136	68.3132	87.9898	61.055	26.7552	61.6481	83.0613	64.9508
cg10703784	20.7563	41.946	28.7038	49.0373	20.2921	51.6642	59.5783	54.5239	20.7633	41.3972
cg02666837	92.1982	72.8689	91.9988	76.7761	92.0944	59.8919	20.7587	53.7992	91.9561	68.0633
cg08615333	93.8173	89.3913	92.9709	90.3932	91.3208	84.7662	86.9352	63.7803	93.3657	90.1824
cg23315106	26.1836	48.629	27.7414	53.0292	23.7296	52.9016	77.9089	65.6919	18.8039	41.2477
cg18317439	22.53	53.884	47.341	72.6796	14.2212	48.3067	82.436	82.8535	12.714	48.6649
cg18179931	12.345	29.4392	16.6539	27.3953	13.8305	46.6716	82.1685	43.5911	13.7205	39.4537
cg06997008	74.1617	74.0132	45.7165	68.1543	63.1677	72.0043	85.822	79.1892	72.4748	75.0717
cg10989634	8.8074	32.2159	20.3152	34.0367	5.9281	38.3205	76.4119	29.9617	6.70181	31.2992
cg10426163	29.01	69.5766	49.3243	79.9763	5.21686	57.0874	72.0143	53.2219	27.0894	54.137
cg03895994	49.826	36.6353	50.9037	37.977	44.4454	20.1509	6.46403	18.9436	46.5433	33.5752
cg07249939	44.7851	64.9815	26.0093	50.9994	52.6479	63.3678	87.1623	81.505	37.9432	61.2832
cg08179120	13.9255	36.0228	22.1312	35.556	11.9744	44.6718	85.1726	70.8094	9.04371	40.2341
cg03717442	14.729	26.3412	32.2702	32.5008	13.9163	32.3557	58.6269	32.1212	17.3599	22.9694
cg26974444	95.3826	86.2097	87.6377	86.7001	94.5076	89.4454	87.794	68.0933	96.327	90.1444
cg16911583	1.81075	25.3649	1.15794	26.8271	1.13568	42.906	83.0312	75.1772	2.19653	54.0424
cg08061844	86.4215	49.6679	60.7667	47.6964	84.0479	59.7805	32.8281	58.7324	82.0563	54.5318
cg14478422	71.4709	53.1979	63.4796	58.6201	79.6441	38.1791	17.9296	51.5281	70.0196	51.5244
cg20431176	82.201	75.0129	83.8174	80.8606	82.9349	66.0629	51.1346	64.6566	85.1241	71.8579
cg05694342	1.66104	12.9241	4.8842	14.8792	1.83453	17.5718	16.2095	44.7936	1.6974	15.9139
cg01939923	88.5339	82.4955	76.8881	75.4443	88.4171	76.3431	65.8387	72.858	82.0976	82.7826
cg22025018	85.2995	61.749	75.8063	69.0697	86.6398	63.964	43.2861	62.6737	85.0061	62.2595
cg22144990	5.83673	24.7604	8.00747	29.5306	5.4535	15.2608	7.31347	51.886	2.19699	22.0464
cg17243044	43.4323	64.952	23.96	49.6103	50.188	63.0959	87.6545	81.6042	36.9374	61.1752
cg01824969	1.58193	9.42876	3.27427	15.4312	1.74065	26.2564	49.5386	15.1816	1.29544	15.2284
cg03119777	87.8729	69.5668	79.619	68.2304	87.8395	65.0376	49.6862	47.1515	87.3298	64.5045
cg21842920	33.8369	69.6698	53.7308	81.0973	8.58845	59.7677	72.4185	54.5717	32.0721	52.7974
cg16085649	72.4839	74.3922	71.2874	70.4333	66.0627	72.1409	73.4799	40.7647	73.9541	62.1699
cg04518725	88.4435	80.5301	86.0887	84.4864	89.2435	85.4821	84.3241	55.5899	86.6615	83.5355
cg06772221	80.8527	45.8218	82.399	61.2531	87.7386	60.4741	52.4769	61.107	85.9434	65.2341
cg09894310	85.8318	61.4758	73.8864	62.3286	87.0006	67.0558	39.0712	45.1193	86.3226	45.6269
cg20675439	51.8386	81.4541	58.9891	74.3022	64.9936	84.7381	90.3628	90.0376	34.465	72.6826
cg02082571	64.5079	83.9021	75.1217	85.4075	46.3419	79.3807	87.7644	87.9322	57.6164	73.6098
cg16990755	93.8973	67.9754	96.958	82.504	90.773	58.9754	25.0359	75.2297	93.987	57.1817
cg16370491	6.33089	19.481	9.93272	28.4031	8.09115	35.3251	54.3554	24.1956	6.85703	24.8284
cg20657709	89.5418	89.118	58.2315	77.0447	88.3289	89.3062	90.5835	78.6162	85.3922	84.5869
cg20969923	53.6352	70.4931	44.298	40.984	54.1633	67.0465	77.0809	72.0776	56.6691	61.9448
cg26274995	86.3726	59.3399	75.0466	65.6348	91.5592	64.8189	38.2998	65.278	85.374	59.9406
cg05980592	80.082	53.1188	68.6093	48.9371	93.7235	51.2229	45.9522	59.5468	80.0179	44.2863
cg11917542	80.7326	71.1647	88.2887	69.583	81.2642	59.7878	21.6691	35.0375	83.4326	53.7236
cg04382804	78.5017	52.5085	61.3664	49.9747	77.3092	66.1997	57.7726	54.7333	77.0876	63.763
cg04742384	61.6433	37.6547	51.1267	42.4562	63.1595	33.465	19.2191	29.5084	58.7861	38.4357
cg21561492	70.5244	56.6371	72.8986	55.0096	71.1489	48.2107	16.8494	18.3479	69.0373	42.9822
cg01674982	34.3247	8.9138	21.5841	9.56782	37.7596	16.4463	7.47104	10.3049	28.9065	12.696
cg14779825	50.2551	66.3027	49.3046	65.0288	64.2204	73.2873	82.5684	72.756	47.2405	68.6333
cg19272592	95.4171	85.8768	94.2441	88.9248	96.8232	91.265	90.933	72.035	96.7833	88.037
cg01026796	72.9523	55.8935	76.8574	54.6532	74.6057	44.9814	13.4589	16.7853	68.9142	38.658
cg06793562	13.8735	25.9195	23.5095	36.2134	13.0917	40.9305	66.1939	34.9728	13.9171	25.9899
cg23590202	28.7747	27.4946	44.9661	28.9175	22.8928	14.9093	4.58251	12.1723	30.3961	15.8536
cg10243855	63.1122	75.9913	43.2209	73.2822	55.7345	66.1159	75.3284	75.4838	77.4088	74.6751
cg02127509	26.5196	66.7177	49.1417	71.6323	10.7286	54.3019	72.2928	79.0438	18.8399	63.9757
cg16165258	97.591	92.1323	97.4167	87.5029	94.8897	97.7899	94.0126	66.7639	96.3478	97.0471
cg05503887	79.4572	51.1366	79.6495	59.5451	75.6011	38.0107	14.42	47.6866	78.6931	55.9479
cg04250920	51.3452	71.8372	56.7518	80.6871	45.5982	61.3379	62.7891	62.87	34.5536	54.9538
cg04656234	35.1672	15.0087	35.6635	23.4713	44.6098	14.577	10.6079	24.1657	38.32	16.183
cg06320828	7.2839	17.2666	14.5212	24.7187	6.86774	31.57	48.7257	20.8413	6.62099	18.0885
cg14787880	88.0145	65.89	86.128	80.6632	86.7536	70.1264	43.8675	30.3832	89.03	56.9205
cg20427318	65.1355	25.8831	39.9982	20.8412	60.8501	42.5877	37.6361	38.2681	66.8648	35.7055
cg12446045	91.0207	83.6847	87.9324	76.4239	92.2524	67.16	59.1803	74.3613	87.2971	70.8842
cg23840127	84.047	72.9419	74.7362	69.9223	85.8322	71.6371	56.9347	57.3465	81.289	67.105
cg22184990	35.2543	58.6162	48.5611	61.5675	39.8355	66.4973	83.698	55.504	18.5178	65.6383
cg12083893	94.191	70.9361	78.1683	68.1611	93.811	78.3213	53.8169	54.3822	93.5878	62.5467
cg20388603	66.88	57.0123	41.6744	40.1335	68.0263	58.4688	63.134	64.8651	60.939	55.8844
cg09163035	13.5161	11.1975	8.34014	13.4026	10.0446	17.6409	13.7774	39.1699	7.5668	11.7081
cg20386404	57.9773	62.5517	54.0913	66.4909	58.0975	75.5131	91.4968	66.6769	51.5743	70.3806
cg13019856	85.528	44.3422	60.7622	43.2398	83.2227	59.98	38.8921	55.5525	86.754	51.4939
cg25806353	93.3227	72.2511	87.3208	77.1153	95.2371	63.1856	30.909	69.7985	91.7475	66.4977
cg13755768	38.5596	35.4502	65.4629	46.0191	33.9415	30.7466	16.6423	33.9069	41.0489	32.5022
cg08271907	53.1153	48.4961	39.9299	50.6239	72.1007	83.6692	86.3456	73.3759	46.0574	67.2672
cg18008675	90.6388	67.0451	78.6014	71.446	90.5122	73.2936	67.9677	49.8467	90.8189	71.3561
cg25731261	40.0257	15.1127	35.8573	26.3584	38.0696	11.2606	5.91337	8.74309	38.3345	17.685
cg18876007	54.303	46.6696	60.0843	42.235	52.7462	55.8103	21.3067	39.7376	57.7164	41.1991
cg01284467	84.3536	64.8829	79.815	64.3422	90.7902	57.9707	36.283	38.0928	86.6473	60.378
cg23147996	92.5138	90.3953	91.6872	87.8889	96.2798	88.8504	87.3807	68.1942	93.8341	83.376
cg03382923	50.3569	58.7032	26.3187	30.501	29.8181	63.5249	77.9057	67.0895	39.4668	56.7594
cg05837922	91.6316	62.0449	79.7018	65.5065	24.5683	31.1665	33.2485	57.8423	85.9801	52.827
cg26253759	75.0023	51.8456	57.1238	48.4425	81.1923	52.157	26.6364	40.4955	73.9234	48.4114
cg11123720	20.4837	59.2116	18.634	46.1867	7.90982	55.0486	78.1104	78.0238	10.5123	59.8621
cg01786466	82.9129	72.2552	81.164	76.9206	87.0152	79.2314	71.372	51.569	83.1002	69.17
cg04522596	95.0866	87.6971	91.0913	91.2627	97.056	87.6612	74.2172	67.0423	95.4548	74.5445
cg05878390	96.5597	92.9337	95.6532	96.7643	97.4288	96.6019	96.702	66.5869	97.4582	94.8174
cg04175160	89.64	86.8424	83.5018	86.579	92.2669	85.6408	81.1378	65.3333	92.8297	83.9044
cg06581357	28.634	40.9804	29.1368	41.8219	16.5721	46.7989	70.938	76.6672	16.1903	53.5952
cg23669440	87.6646	54.1795	65.502	54.0034	92.2258	62.4106	43.3572	62.8965	90.3295	57.4647
cg27492102	58.9558	44.634	74.9436	50.4063	59.5105	29.9345	23.1058	27.9403	57.4161	22.6481
cg21221873	97.401	89.0252	93.7872	91.1639	96.6741	86.8409	52.8115	89.9109	95.2557	84.7244
cg16035735	89.0385	65.4271	74.2556	64.9651	92.0515	64.5965	41.4631	59.0095	90.555	64.8858
cg13941783	45.9538	75.3177	52.2534	77.21	33.2796	56.6417	73.5783	51.4667	22.8319	54.0484
cg18197962	58.4099	85.5631	76.357	90.9669	46.3227	76.1359	89.3501	82.5922	42.2862	75.0177
cg15251263	94.5414	78.9346	94.5919	88.0695	93.3162	67.5062	34.3388	62.2371	98.5871	75.9078
cg07922606	82.9309	84.3314	92.3604	88.0535	83.8498	83.7326	93.8556	51.8852	84.9863	81.0552
cg25867542	36.2395	20.7943	29.1961	20.4768	44.7145	24.6414	19.2432	24.1966	37.5324	27.9207
cg17211632	64.0468	80.8648	71.9462	89.3635	62.0454	80.6139	84.1037	84.6273	48.1455	76.6266
cg12608692	85.2739	65.1266	74.4553	66.6077	89.9653	74.5342	76.9513	49.6572	86.6234	74.948
cg12926693	26.8015	76.9346	45.2203	84.5548	18.1937	65.1856	84.7831	83.6564	19.0213	74.5099
cg18140268	64.9756	66.6498	67.6485	66.2027	73.2207	76.4757	79.1821	47.0433	70.7267	65.7171
cg20004324	88.0369	60.6962	78.9846	60.4756	90.5139	66.5202	49.9432	65.7732	85.6443	64.1433
cg22663897	40.6496	56.635	56.5469	74.7112	28.8546	76.2495	89.5434	76.6498	38.2136	67.5377
cg13695075	62.0603	66.4761	70.5408	73.5417	54.5051	70.3545	80.1513	53.0507	64.1142	66.8993
cg26615853	82.3469	58.3328	76.3775	56.8625	79.8526	55.4777	32.6792	28.1308	80.4858	47.6297
cg10037005	8.01209	35.7804	7.80235	31.7395	9.49455	37.2587	54.7596	64.115	5.30083	44.1329
cg25731997	86.7415	62.3124	83.0301	69.1369	87.77	54.7889	19.6671	59.7504	82.9968	63.2894
cg08241330	62.8146	68.6767	65.4429	74.8892	63.2445	72.2269	77.9813	44.3638	59.0232	58.0048
cg21010569	91.3776	70.8981	84.9843	69.0424	92.0178	66.8824	36.6445	65.559	93.0672	65.3669
cg03477252	88.924	83.3063	91.7599	89.2119	74.5299	80.0663	83.9828	65.4149	85.267	73.7445
cg21122774	95.6793	84.4485	87.6534	80.6888	94.7649	75.5755	52.3507	77.8355	94.5454	78.396
cg18286996	84.6144	53.1205	64.4478	54.2249	83.2021	57.3691	28.7652	57.4571	83.9329	53.3509
cg17764992	83.8849	63.286	76.9467	55.1207	89.201	44.9407	24.4706	30.1528	86.7112	50.6825
cg09975397	94.2542	89.1557	93.2744	90.0547	92.508	93.1397	88.0778	68.4042	93.5683	90.6242
cg02013714	2.30962	17.8868	3.00709	19.4415	2.21564	41.2357	66.0086	65.7655	2.74608	38.1766
cg05549575	72.5223	78.4957	76.0831	76.2857	39.6739	61.6711	83.3512	84.0801	64.044	72.8398
cg01366510	97.5222	90.4674	96.9064	93.5048	97.8447	88.5535	81.1955	76.3891	97.4252	89.4066
cg18764771	85.229	63.2497	82.1592	69.3989	89.4402	55.3679	18.5417	44.2286	87.1469	73.6232
cg14854503	42.5651	64.9444	40.7906	56.3223	63.7431	67.7228	56.9798	65.1613	40.6767	56.4041
cg11185950	87.012	59.2291	83.6531	55.7898	90.5016	72.2641	56.4764	58.4482	94.426	68.5051
cg27176729	23.1926	60.2208	54.0716	77.2075	8.16358	47.3085	67.8331	75.0078	21.896	49.0127
cg16301036	51.9662	89.1052	63.8366	85.3717	21.3716	75.9185	77.3947	87.9867	37.8377	80.4279
cg24960799	16.5393	41.339	6.30698	40.8817	5.55379	39.8295	63.745	48.074	9.89634	29.0086
cg01565438	23.0114	67.9838	34.0357	68.281	1.05317	35.701	75.0895	38.3979	14.7722	56.6628
cg06784466	88.6721	60.3679	70.2608	55.5284	91.9452	41.6379	35.6367	43.6956	84.0402	56.6165
cg03228516	71.2884	64.1494	75.8621	70.0491	74.2512	70.2831	71.7841	38.81	69.2419	68.218
cg05435295	70.3629	38.3582	57.9327	30.887	75.3561	47.248	21.5315	38.9924	72.6777	39.1053
cg17928876	93.3255	88.9621	92.4284	89.577	90.2753	84.304	86.0471	62.5029	92.7048	89.5148
cg18569623	35.3394	80.251	53.3036	73.6632	5.98177	51.9492	83.299	69.8335	18.6144	60.2445
cg00839844	28.3229	17.0454	27.837	19.2675	44.3743	15.5808	9.99073	7.31937	30.0193	16.9431
cg08670210	75.3129	46.5807	74.3616	56.2831	81.1832	43.444	16.5551	31.3827	86.4571	41.748
cg02192281	83.9769	78.8922	90.7865	85.6123	59.1106	66.3896	68.9728	74.1267	76.2884	74.7593
cg12336457	71.3551	56.9333	73.506	55.7834	71.8188	49.0195	18.123	19.3883	70.0422	43.6057
cg04874196	98.1059	87.302	97.2539	93.4464	97.0403	82.7406	51.0928	79.2647	96.5386	82.6011
cg09267742	90.8395	73.0067	94.4474	79.4154	89.7085	56.9767	26.4533	63.9292	92.7107	64.6771
cg15142192	38.7292	90.8106	70.1485	88.9637	37.8209	77.7854	85.7753	83.419	22.1127	68.613
cg08742578	54.9208	44.5054	55.1891	45.5524	45.7576	26.0169	21.1852	32.0438	47.7339	32.7813
cg15379858	42.078	64.7701	40.7466	56.35	63.2511	67.6793	57.3958	65.4082	40.4362	56.2321
cg21445793	84.2762	42.223	79.8755	56.5115	92.4384	59.4432	62.2122	69.0297	93.9913	49.858
cg09386054	61.044	51.688	65.0516	63.4442	63.8373	42.0335	25.5118	32.76	69.2856	40.7593
cg23075961	95.4869	89.3094	91.9607	88.1612	95.8971	89.6498	86.8222	63.6487	94.1232	92.6179
cg02267488	86.4132	48.503	78.8204	70.2555	94.1212	41.5262	20.0983	59.2985	86.7721	51.9201
cg00807366	89.2045	69.4675	77.6278	68.5959	91.8742	67.8201	43.3937	64.3526	91.153	56.4773
cg02308226	90.8561	57.6188	75.3574	52.8793	90.8343	60.3287	12.8564	43.8034	89.6411	54.947
cg22483449	92.4333	74.392	89.9742	74.9735	92.7821	69.2304	29.7164	34.7312	92.7335	56.1669
cg01880929	80.4798	77.6545	85.9056	80.0224	85.534	70.2993	56.5657	73.2995	78.1004	70.1438
cg01461733	47.9398	47.0041	65.4984	54.9451	44.3633	33.4495	29.2016	30.9461	46.5214	42.1643
cg00547484	92.0366	68.2986	88.6871	71.7968	90.3014	56.4883	14.4307	49.7674	92.9271	68.0363
cg12119693	26.5711	82.1825	61.0115	88.5819	33.577	67.1864	87.8662	79.6942	18.0152	77.8408
cg07280097	46.2913	77.3662	57.1482	80.9808	26.9755	69.783	90.0941	82.8178	36.8874	78.5529
cg20334836	70.5707	89.2751	83.1231	92.5553	81.0024	90.298	93.412	89.0256	67.2961	85.3284
cg03876150	85.7973	78.5973	89.2094	78.9041	86.5074	68.2746	55.6433	47.2123	83.5505	70.7214
cg19563932	13.2676	49.8394	28.8865	47.8619	5.11455	45.9803	69.225	66.0661	6.74955	42.48
cg13987879	84.1	75.5928	81.7634	76.8471	78.2165	83.4577	87.9009	44.1723	78.5767	72.9915
cg03269757	94.6458	82.8184	94.8648	84.3039	98.011	73.6964	36.5042	75.1305	92.621	65.1963
cg18472223	81.9886	60.9331	72.3613	56.6643	90.5264	64.4511	58.2381	53.2559	80.4286	62.4609
cg02609279	3.16198	17.7032	1.30688	18.4067	2.91523	28.6736	31.918	57.8896	3.1899	21.3637
cg14134732	4.14395	13.6518	3.2309	14.0203	4.84002	29.3424	70.3932	27.5746	5.7399	19.5391
cg15516558	60.1027	77.3241	69.1393	86.0277	39.9657	66.9504	85.3173	78.3524	52.2721	73.507
cg20935542	82.9847	57.3214	66.194	55.8406	85.4338	70.3229	47.7554	66.7963	81.5695	76.335
cg00545702	91.5333	81.6841	86.2362	79.4211	92.5836	86.9121	80.9374	51.9357	90.8072	78.4879
cg02756683	44.6127	82.0581	59.4976	79.5791	12.2582	60.725	89.1169	68.3939	39.6297	72.1978
cg20739013	36.4926	61.0039	18.7429	47.6274	26.9533	61.0382	86.2419	63.0714	29.2175	51.7254
cg04384914	85.9952	55.7876	88.9228	74.5147	90.572	70.3566	52.2256	76.3845	88.2618	62.787
cg05359518	81.9122	79.1523	83.5766	81.7697	70.2819	67.7101	35.4462	49.1226	83.8316	56.1594
cg00369058	77.225	47.9669	22.2381	47.0313	82.1274	80.4651	62.2228	64.8118	68.8622	73.5276
cg16135936	78.236	74.1531	84.1718	71.8557	80.8218	59.1205	36.7306	29.4153	81.267	51.5065
cg21970950	92.833	87.3547	90.5797	87.9677	94.1548	83.8242	78.0687	48.4731	92.5859	78.4314
cg08726338	70.0509	62.3216	50.2287	58.2224	28.4004	42.6473	40.0925	41.615	67.3184	49.7196
cg25655096	53.7714	57.8405	56.2057	41.7009	39.7215	31.911	23.0495	33.7408	51.5748	41.2931
cg06909315	51.81	20.2053	38.1821	21.6878	69.2079	30.543	8.80259	16.0374	61.8049	18.1355
cg14170976	15.8344	32.2205	19.817	32.0802	13.1507	57.4187	82.8459	68.2558	14.6484	58.5088
cg14418115	88.354	72.0307	83.5108	76.0158	92.409	77.1939	63.1918	78.0551	84.9283	80.2606
cg26668042	31.1946	74.4238	21.2336	68.1514	10.3203	54.5667	74.302	68.4149	18.1978	60.2514
cg14362107	93.9825	87.3184	90.132	85.4053	94.1779	90.1045	80.91	58.3716	94.0391	82.3189
cg16479633	65.0644	76.4551	78.0641	79.706	35.8214	63.6716	87.996	73.1897	44.2681	70.3354
cg25791620	92.3294	73.6538	89.0909	79.944	91.7983	65.4253	28.3001	60.5327	94.928	66.2397
cg09032499	77.5944	53.6421	53.9792	40.4915	75.4263	56.437	43.8618	61.1446	76.1214	51.0835
cg19909679	80.4051	65.3942	77.2497	64.9425	88.384	66.105	61.2931	45.1909	80.6032	72.3759
cg27519392	75.677	63.6142	84.6039	77.315	94.2265	85.6447	88.8946	79.1568	90.0384	83.4342
cg05988046	89.8196	64.5588	75.9338	68.5373	89.7416	73.1586	54.6542	56.149	86.673	65.5605
cg22329515	74.5061	40.0161	48.5198	35.6978	77.2944	51.6005	25.107	46.1065	74.2624	42.7437
cg01772842	58.6703	49.2885	50.5982	46.5629	66.4156	44.4006	23.5238	43.3339	54.9684	39.2539
cg14402917	96.3417	87.4973	96.3145	92.2971	96.0905	90.3804	86.145	58.1416	97.0158	90.3571
cg17711068	54.8958	44.4515	55.1785	45.5524	45.7479	26.009	21.1257	32.0322	47.7177	32.7657
cg25694807	93.4332	73.7583	94.0457	79.2668	98.5858	72.1732	35.3352	55.3884	96.2895	70.1365
cg16773115	73.5491	59.6671	72.9505	56.1897	69.515	42.8377	17.1833	47.8034	76.3611	43.7362
cg16126079	91.0974	88.4736	91.3159	90.1214	95.937	92.3466	87.5279	65.7088	91.675	90.6907
cg17971649	72.9272	51.4665	67.5615	52.2966	73.197	34.8839	17.316	45.3507	71.9377	44.2703
cg22728111	78.0025	86.3657	88.2312	89.2573	62.1553	76.9244	84.7007	82.3575	76.7661	83.701
cg15767955	15.3429	33.7673	27.0588	36.8546	14.6213	47.7192	58.5977	69.7405	13.9723	38.9342
cg24699871	83.26	68.0424	75.6728	60.4686	88.1471	60.754	41.0052	54.8875	82.9073	58.9451
cg02467678	94.0463	87.456	90.3979	85.4435	94.3682	90.078	80.8131	58.7365	94.0853	82.1481
cg20514973	74.6153	86.603	78.9794	87.9374	56.6985	80.9336	91.9236	88.871	70.9601	85.726
cg02564299	74.6974	71.2782	71.4001	72.9493	76.0812	69.6151	63.8929	48.2251	71.2482	72.7647
cg12537452	41.1742	55.3743	64.8176	71.0929	30.3355	36.3844	37.0541	57.6062	28.9279	48.2325
cg09247623	75.4806	41.953	48.0411	34.5989	85.0773	50.0594	38.3277	40.8245	74.6427	41.8932
cg12869362	42.0782	48.2331	57.3147	58.1633	44.6255	32.2189	25.537	20.0433	46.1139	38.9912
cg08423755	92.7646	79.6311	92.4208	81.7959	94.2689	61.2972	29.5677	50.0768	89.8886	59.886
cg02737554	79.3217	19.6012	40.6082	17.7067	90.462	43.5175	15.8054	22.2599	76.7562	34.2337
cg15745530	78.1764	50.9901	75.3713	57.1779	77.4124	36.9956	14.0975	42.082	74.3097	47.7215
cg06059810	75.2933	67.3295	78.3206	66.2275	78.0109	70.122	60.2231	45.296	77.442	73.5065
cg11789885	91.5489	71.7338	76.6371	64.927	96.0765	50.7941	27.1395	55.2976	90.8495	59.625
cg13444533	86.0812	56.9714	81.4444	59.9358	89.1996	52.9541	7.3808	44.0843	87.4956	58.6925
cg12447911	89.6616	56.4877	77.4924	57.5327	90.7264	59.0791	24.2062	59.4395	82.6647	73.4948
cg21088259	54.5686	63.726	53.0892	56.6351	49.5357	24.7144	8.83205	38.7316	43.5351	48.09
cg05407171	53.8439	42.2183	54.7283	45.5525	45.3412	25.6813	19.6114	31.5346	47.0267	32.1129
cg26724578	87.0132	70.0563	79.1032	67.8746	87.343	64.9112	49.4467	47.3332	87.516	64.5012
cg21503275	75.6082	84.3086	75.1552	83.1778	49.9395	81.2105	89.1702	84.4147	69.7622	81.9401
cg05642950	87.3235	63.9441	80.5299	66.2827	89.9832	55.7116	25.6319	53.5199	86.1085	56.2366
cg16568084	79.2589	53.2696	69.6183	55.0187	87.7398	50.4551	37.0743	42.8814	81.0042	54.3995
cg16646597	56.4091	82.1703	70.3969	87.5172	64.381	82.2395	91.5751	79.2571	45.0168	80.1082
cg18677871	86.5945	83.8067	81.5731	83.6043	80.8755	85.6171	82.8051	52.7749	85.0907	77.1121
cg14128315	93.9886	88.3661	93.138	87.7827	97.0315	90.2557	87.652	56.396	94.9745	83.9142
cg16977983	73.3739	49.3949	68.1244	47.995	80.7172	38.469	23.7084	35.3541	72.5388	43.9098
cg14034629	59.7157	80.063	69.9372	89.4498	59.6661	78.5239	84.5199	84.5118	40.5495	75.9863
cg02529478	26.9072	27.9172	30.3	33.226	29.3136	30.2638	44.9215	23.7467	22.9784	29.5225
cg17011276	8.50078	22.0635	19.4367	37.3779	6.11685	34.5364	77.6023	36.8164	7.09473	34.284
cg04003615	57.566	82.6871	66.4809	81.2433	81.1142	80.0858	83.21	85.3239	52.6513	78.0985
cg16478906	59.8995	81.5754	51.7287	68.1125	59.054	74.4823	86.3779	80.9793	52.5018	77.3297
cg06226369	81.6183	74.0154	79.1579	72.2896	78.6127	68.618	43.12	61.1736	80.5785	62.5655
cg04265797	9.76116	23.9402	25.4189	29.7604	8.48356	46.2355	76.6837	24.2715	9.26164	27.9178
cg17067544	70.2666	45.7952	44.5672	39.811	66.6639	32.6164	22.4926	31.0973	68.3379	35.8487
cg12754495	59.4288	73.0829	64.9992	75.3863	30.4709	63.1933	81.3525	74.2676	45.1493	66.3888
cg11130692	57.6396	20.666	56.7684	32.1366	57.5819	33.6544	12.1606	17.73	60.1707	17.2245
cg21378582	45.8581	71.5423	53.2802	77.3341	28.4027	54.0154	80.2831	61.6508	32.4914	68.7699
cg18127398	88.1952	78.9112	84.4754	72.8569	91.6371	78.102	65.1827	58.4388	90.5695	76.9288
cg00884334	24.9864	42.3836	40.5541	43.0611	23.4948	49.3303	73.4258	34.4483	25.0476	41.7663
cg12779301	88.5469	66.1156	78.5139	67.8481	90.654	64.2776	30.2001	59.6915	88.7289	53.7986
cg18308516	90.1434	62.0772	81.2533	65.6051	88.4549	57.5674	32.349	61.9554	91.6439	65.0479
cg02246876	50.2641	81.9802	67.7517	80.3538	85.5539	83.1843	75.686	82.678	45.0936	56.2094
cg15442678	71.787	36.7299	35.2215	29.3638	71.3242	54.4224	22.7579	29.2946	70.9901	42.3896
cg02761715	81.6882	53.9744	83.2762	70.8148	89.1924	76.9738	70.8645	50.7085	83.6082	67.6713
cg00900242	85.8513	68.6432	73.6218	64.9055	90.3767	67.3081	59.4999	51.0261	89.2655	60.9513
cg04858631	64.2816	18.8391	59.7015	41.3473	78.4229	32.6948	11.2829	26.8781	70.862	33.0258
cg00908571	53.8589	25.3845	34.63	22.845	67.3746	35.6429	15.2598	14.9323	59.7744	22.248
cg21832801	72.3289	54.4658	64.2449	53.2712	70.2356	54.2995	41.9112	46.4841	74.0552	50.5354
cg25448355	90.689	55.3328	73.6134	63.0579	87.9876	67.2279	43.4461	53.0601	90.5796	59.6456
cg26851348	88.2694	72.9306	75.38	64.8735	88.9625	75.2925	64.4949	72.439	85.6034	68.0294
cg20821276	70.2236	21.1285	33.7369	15.1995	54.8565	23.1967	8.82436	42.4586	68.6079	34.5772
cg18770149	92.0474	88.7552	91.9533	90.0417	50.2376	76.1595	88.8963	87.6402	89.5272	89.0217
cg01110616	75.1638	75.4731	81.1602	74.5593	42.3175	65.4572	66.9105	70.0816	72.1007	69.7365
cg26326208	13.094	32.2414	16.6572	41.219	10.2969	43.6558	85.3588	61.1037	12.9726	37.1521
cg18279742	36.2814	15.9484	20.1588	13.0369	32.1553	15.2017	5.53629	12.9528	33.8359	14.0987
cg19173666	17.2248	60.0988	34.0149	56.5139	16.6431	69.8922	88.6448	71.1636	11.6382	56.6166
cg18198461	75.5361	39.6575	49.2814	33.4593	83.2451	48.8422	28.5954	50.8935	70.0072	37.6263
cg11085294	81.5429	53.7777	57.5665	43.7584	80.7138	57.9472	47.6191	62.1796	74.4125	47.6671
cg11654011	50.4549	66.3714	49.8532	65.0633	64.4797	73.2898	82.7006	72.7911	47.4023	68.6223
cg23740491	10.2711	23.7981	19.32	33.8931	13.421	33.8365	73.2084	22.298	15.1651	25.6376
cg16292885	94.1005	87.436	92.0864	86.3943	95.5713	89.8524	88.3305	53.965	93.4111	87.7878
cg22848150	8.53528	26.8507	29.8021	36.4706	6.88965	36.5236	75.3561	29.8068	10.3068	31.8428
cg13068915	83.305	36.3694	46.443	38.408	84.1652	43.7064	24.5214	42.7482	74.4743	40.4024
cg12918604	94.9672	94.1879	98.3853	96.1051	95.8692	93.1684	95.0236	66.3569	96.6909	87.5129
cg00923481	80.1654	53.527	68.9678	54.0755	84.9593	54.0466	30.0913	54.4109	84.9481	55.151
cg09043115	85.9745	84.9733	86.9441	87.4029	88.3932	90.2927	87.7763	53.8917	89.0243	84.4203
cg21649604	50.4237	14.6422	24.6379	13.1683	56.3635	23.7272	6.90599	12.6157	53.4875	25.2896
cg12754854	87.7355	79.9431	86.6194	79.577	87.5784	84.4802	72.3084	63.9992	88.5054	78.5873
cg24200165	92.8511	75.4637	84.8828	75.825	92.351	72.7274	43.8938	32.637	90.1752	62.427
cg20380468	24.1502	38.059	16.4599	45.9827	45.5697	61.5657	84.6437	76.3452	17.3459	42.848
cg18351805	80.2323	54.8505	77.7494	72.1925	84.4499	75.5737	70.2774	66.8932	77.5982	69.3849
cg12871285	74.972	46.8651	79.209	62.4641	78.9931	43.0805	14.9522	13.4472	79.2124	41.3807
cg20163689	85.6216	54.5979	52.1959	37.5248	75.4337	56.9612	31.5787	42.6913	72.5751	51.5101
cg13409439	56.4427	49.1121	74.2667	52.8242	46.2213	35.5985	13.2329	26.7731	55.7491	40.7683
cg05515866	83.9765	59.5527	77.1049	60.1472	63.7247	41.186	11.9568	48.1392	79.9567	47.7783
cg05283716	79.5971	45.5053	69.5621	41.9161	93.2948	46.9084	20.4448	53.1339	82.835	53.2379
cg21551985	90.5768	66.9625	68.9498	61.6952	92.1711	71.3121	58.1154	75.8288	88.7877	71.1855
cg16343134	93.3838	84.2737	88.8217	82.0682	93.7551	85.1413	80.5776	64.7941	91.905	83.0198
cg00023750	92.0775	87.823	91.2514	88.8604	78.9981	82.8527	74.0767	54.0915	85.2486	76.2881
cg21221242	75.8598	88.5097	84.3393	91.582	70.9657	84.2365	90.6793	88.6163	69.3264	84.605
cg03673688	90.1088	60.8988	92.1476	76.2452	92.3142	67.0608	39.5842	62.5	91.0251	66.1986
cg07747256	91.6303	79.1194	85.6561	77.8895	93.4559	68.9319	43.7091	67.2634	92.0435	75.0024
cg25728188	88.7549	71.3483	85.2128	72.2132	89.2678	61.4029	33.948	53.6225	87.3019	60.9289
cg15618908	65.9871	61.2278	70.0165	59.8788	22.3405	60.6129	69.7777	55.7514	62.7746	62.2239
cg18792365	91.6046	64.5722	84.8387	69.9089	94.0575	62.8083	20.7288	32.0908	91.5943	49.4575
cg06647068	17.1729	29.865	4.87694	23.9309	8.16228	41.0945	75.9683	48.9209	9.78117	34.3101
cg14442992	92.8309	85.3895	88.8269	86.8067	94.1986	88.477	79.2732	70.8645	91.5654	81.1836
cg05530852	57.7409	84.9181	67.547	90.1779	60.989	79.5069	86.9186	87.6441	47.4834	81.1727
cg06648709	90.3542	75.2149	85.6421	74.5997	88.0387	73.5272	52.5307	68.8677	89.5162	68.05
cg00155619	54.3919	15.7644	33.0753	18.4474	60.476	34.6363	20.7822	39.9335	56.423	28.3565
cg23561791	57.9649	76.9396	37.6033	61.3469	35.3667	60.8397	72.4933	76.2385	49.0369	59.2553
cg16875057	63.5242	83.9014	74.9275	87.9634	46.1931	73.5122	85.4701	76.5363	62.1064	75.9186
cg23579508	84.4656	59.8387	73.711	66.1799	84.6019	46.4661	19.6373	60.5538	82.0843	57.937
cg18468962	77.9108	22.8997	38.3808	29.7142	73.1391	48.8256	26.9834	41.2661	73.43	34.5618
cg00064296	76.3571	42.8469	53.8249	41.8716	85.8728	38.2564	15.7776	45.4638	77.1906	39.013
cg05452742	94.4914	88.5597	96.9598	92.6482	69.3421	82.4553	76.4469	77.874	89.7641	83.4935
cg15164180	79.2142	72.0869	71.4935	64.4327	90.1727	65.9727	39.6791	60.1538	80.5814	59.2491
cg14592092	68.8076	56.1257	69.245	49.1417	66.7205	45.6248	14.6363	17.1425	66.6618	42.0478
cg03068376	3.0428	7.87834	9.33321	18.4842	1.56876	19.1956	42.3674	17.9418	2.11573	5.19948
cg23496739	89.2745	77.6753	85.5133	84.4114	93.6431	69.3055	47.2008	77.0387	90.4009	79.344
cg20661257	33.1041	78.4699	64.3115	80.2707	12.9182	61.9551	73.3097	57.8735	20.2829	70.1624
cg23082657	96.7895	92.223	97.7656	92.9926	95.1316	92.3106	92.2503	58.175	96.0087	90.1634
cg00916536	13.2718	25.1183	9.25254	18.7111	17.1188	41.6682	60.4885	30.452	13.4636	22.1306
cg10816369	74.1574	69.5457	77.8111	72.9985	51.5248	68.295	77.8166	66.4137	71.7759	75.9771
cg07898656	73.6865	84.3789	85.4395	90.4208	57.1791	78.6841	88.4377	81.6347	70.45	79.1151
cg20646757	63.6584	62.0733	75.4146	57.4479	64.3049	37.3999	22.3419	41.3044	67.2521	43.1174
cg27335649	92.368	85.3048	90.025	82.1075	90.1255	85.8422	81.5151	42.0518	88.7263	88.6586
cg14901243	34.9327	10.663	21.5222	8.84134	34.7356	15.7198	6.20431	6.5263	27.8179	9.45585
cg15967525	82.0568	53.9044	77.6652	57.1179	79.2529	45.1369	18.8105	47.7313	83.818	54.7068
cg11557929	61.4615	73.3398	74.5181	75.2629	34.636	59.2194	66.7854	67.2257	56.6483	61.6538
cg21992594	86.6086	71.3783	56.3943	67.5962	85.1669	68.0283	62.8359	68.9345	82.6819	67.5465
cg15055101	45.949	25.2026	59.3935	37.795	73.3324	25.7226	6.11758	22.7673	69.3669	23.5472
cg08094206	82.6629	69.6375	76.1798	61.1216	88.8382	62.6908	42.9936	55.206	83.0692	60.0646
cg08830502	62.2554	82.2198	66.3123	78.3086	43.2856	71.417	77.9893	79.3471	59.8268	69.6783
cg09712234	77.6906	71.7322	87.9356	83.9335	24.0549	67.2492	81.3016	64.7887	69.5674	68.6668
cg19975346	42.4528	91.5692	73.895	89.1932	48.0485	80.2255	92.0142	89.6158	23.7317	80.9337
cg16326590	43.5269	64.7532	79.9609	70.0586	19.147	36.2761	44.1426	64.6687	41.2389	45.8458
cg04952627	35.6901	76.0598	65.5504	82.6049	17.6724	66.382	83.2523	71.4742	20.0727	77.5628
cg05272790	72.2623	62.8459	75.1323	64.7849	65.4916	46.7195	17.4064	44.6728	70.1909	59.4229
cg14257383	95.5579	89.0313	94.9108	87.3255	95.0795	89.1306	78.2789	74.0745	95.6868	86.0015
cg18584012	14.2291	18.5084	28.3062	22.5448	11.6838	5.86309	2.31732	17.056	13.0514	15.5802
cg25408950	41.2523	82.8455	51.3236	82.902	30.9105	69.5271	85.848	85.4055	35.0779	74.9707
cg16365663	92.1357	83.8871	93.0195	83.8521	93.6929	58.206	29.7747	67.7693	90.4924	67.2788
cg14699309	65.0403	43.8197	64.5548	55.6061	59.0104	31.5118	10.1682	27.1686	65.2777	39.8301
cg18716912	97.0457	94.4551	98.4371	89.2457	96.8172	93.806	88.267	62.6171	97.7305	90.6068
cg10015051	85.6139	71.5464	78.5733	72.4959	87.6459	67.5416	62.1229	50.8304	86.3334	63.6807
cg23024050	95.5864	87.8173	94.6492	91.849	92.1186	92.2579	89.1652	65.956	96.6702	87.8276
cg09719546	18.0577	42.652	14.0986	50.0053	4.16373	44.7403	49.6093	60.0539	8.8654	36.1334
cg10624395	93.0431	83.4856	92.3542	90.2951	54.2877	76.9083	87.4438	73.453	90.4603	88.2067
cg02309230	68.2957	55.2501	62.7198	62.2394	66.8868	65.861	82.8403	43.079	66.7667	66.4222
cg14049990	34.4277	74.0541	22.3548	68.8052	11.6306	55.0142	76.2575	68.7243	21.7368	60.5742
cg07392702	49.1804	74.6093	72.9207	79.1627	57.4807	68.9318	67.1246	79.0339	40.2733	73.4755
cg11799593	41.0643	70.2252	32.8834	59.2187	28.9549	65.1824	82.881	43.1841	29.4069	49.5838
cg13001878	79.4867	50.3534	68.4594	47.1877	80.6986	41.4489	17.8826	23.1141	79.7377	49.0596
cg04593155	67.9303	46.0297	61.8382	52.8718	70.987	51.5086	25.7247	28.3534	67.9763	43.5893
cg26806779	48.2537	70.7637	36.3527	60.9274	42.8996	61.1317	54.2625	72.7604	33.8754	48.6208
cg21889848	80.4976	56.4546	65.4024	59.2061	87.0886	60.6711	44.6237	36.6263	85.5682	54.9201
cg20488657	93.6275	71.5145	90.1855	69.7014	95.6879	59.9347	23.4053	62.0298	95.6179	67.4888
cg10094489	7.45244	34.9763	18.7545	31.9732	7.45341	44.3606	86.767	36.6968	9.71362	34.9744
cg14564351	32.8087	64.8385	30.369	48.6836	8.91893	60.1511	85.582	76.5494	16.5426	63.2543
cg02466892	77.1404	35.1249	59.1434	40.4226	89.5059	46.051	31.0979	43.7843	82.6309	39.2823
cg14508572	83.9586	64.9425	85.378	72.9616	88.148	66.3756	32.5705	63.2318	87.4766	63.8437
cg01154622	93.0691	70.204	92.5809	67.2465	94.5749	75.4928	34.968	58.8358	91.4026	64.3896
cg12062507	60.9805	72.8111	77.858	82.5644	38.6793	59.2381	69.8955	76.9221	53.089	65.7398
cg18077378	38.5857	27.034	49.6787	34.2559	43.8639	23.7155	7.25011	15.3189	40.0543	27.5464

## Sheet: TIIC
NAME	CD4Tcell	CD8Tcell	Dendcell	Epicell	Fibroblast	Macrophage
cg08125081	23.1961	52.4628	21.39	19.4361	20.2034	19.3411
cg13045134	80.5544	79.2339	83.7278	80.2028	47.751	81.0007
cg09597022	85.544	90.3413	85.0671	86.4641	68.2492	78.0707
cg10802528	79.7709	83.5042	84.9448	87.9603	54.6965	77.0108
cg27179352	79.8724	81.0984	87.7457	90.9421	68.3539	89.2038
cg03502979	66.3124	62.5259	38.5717	12.4733	46.0487	64.2802
cg26856475	59.9827	65.9783	68.4387	83.772	53.8998	60.6417
cg02717339	80.4227	86.3111	71.8165	76.0049	47.9424	64.406
cg16329658	79.2277	77.0467	77.8109	74.5913	47.0858	74.7983
cg26667857	17.9017	26.3466	7.57189	5.33229	4.52225	8.74488
cg04123310	90.493	91.2052	88.7778	86.122	49.0475	77.5235
cg07684215	81.9007	83.2632	83.2335	77.202	44.4733	82.7193
cg21144941	87.8785	87.1383	83.3684	76.5	49.7814	72.9749
cg03442712	89.2414	90.2239	74.9663	85.9876	58.2197	80.0404
cg24127748	87.7063	86.5191	82.9123	74.8745	48.7941	71.635
cg26827653	72.2262	81.2355	73.0177	57.2654	42.9199	60.2228
cg10438649	54.6338	66.9313	63.7044	76.4392	34.0574	61.9349
cg26500914	85.3751	90.2812	84.7347	86.2877	68.0609	77.7298
cg01294808	29.167	42.3551	35.0689	74.6827	30.2776	31.4302
cg10703481	89.2995	89.8208	92.969	88.2848	67.4223	90.4333
cg21830459	87.8303	86.9703	83.2462	76.068	49.5121	72.6158
cg22910462	87.8907	87.1802	83.3987	76.6067	49.8487	73.0639
cg27504195	93.1309	92.6811	93.763	91.9261	58.8812	90.1918
cg19921377	92.1584	92.8464	87.7211	93.3004	43.2302	91.9158
cg24051057	91.106	89.4773	93.4769	91.1088	64.6971	90.25
cg19372889	77.7031	81.3619	70.469	74.5225	55.7967	63.6182
cg26112893	23.1955	52.4634	21.3882	19.4382	20.2017	19.3406
cg14709479	43.8751	42.6237	56.4669	71.1467	39.9113	43.16
cg20091689	86.6077	90.0161	82.3876	80.3763	53.4614	75.1375
cg20052079	87.8114	85.2252	81.4251	88.3178	46.7685	74.1987
cg20274267	89.683	89.291	87.9812	76.6972	60.5723	75.0734
cg17041038	68.9593	67.9457	46.3235	26.2153	51.1372	55.4182
cg21129181	80.6722	78.5173	86.4783	79.3739	52.7087	77.3659
cg18980036	73.5221	73.2345	73.3808	65.0088	41.3573	67.4222
cg17801840	89.7084	89.3038	88.0385	76.8522	60.5363	75.0595
cg19265480	64.9573	64.1887	75.1832	74.3068	45.8172	61.4795
cg18124063	19.7219	29.8626	9.56887	6.32197	5.10214	9.80054
cg13725172	87.1333	89.8872	81.9071	77.7238	47.8535	80.796
cg02930239	66.173	72.996	75.1217	89.1494	61.3354	65.4973
cg25120325	62.4579	68.2315	61.6881	27.6447	61.8558	65.1302
cg00220102	68.8997	75.0285	71.076	77.0496	43.7209	57.665
cg24370079	74.5907	82.3868	53.7038	73.169	63.2655	58.0436
cg27564766	63.0655	67.0938	60.5552	30.5745	65.3486	66.9471
cg26490671	79.7215	80.4795	83.628	91.3836	54.5199	78.471
cg26878995	20.4401	31.24	10.4275	6.75539	5.34268	10.231
cg09365002	85.4875	90.3215	84.9565	86.4051	68.1863	77.9563
cg25458538	69.6264	72.0555	53.1066	32.272	61.755	64.2029
cg03585323	84.0842	77.6003	58.7464	35.2998	65.9342	69.2737
cg11587451	24.1765	39.1858	6.17999	4.18897	7.4946	16.9188
cg11730023	69.2959	75.4571	72.7372	85.4851	58.1566	65.7797
cg25617556	84.5817	81.7874	70.3286	57.1697	76.0024	72.4784
cg20668096	92.6297	93.4809	92.328	88.9955	70.1274	86.644
cg20490392	78.4232	80.2729	64.7531	72.4803	51.6369	65.8861
cg02820309	16.5743	28.2091	6.92888	12.2823	11.8241	10.4928
cg19084916	25.0377	33.4373	16.0532	12.7343	6.78614	17.361
cg16021896	58.3185	74.4124	42.9944	49.5695	28.0081	43.023
cg04875041	86.218	88.3848	86.8616	81.1257	60.0937	77.1282
cg25921502	61.413	57.915	58.2881	33.4017	60.5558	68.4918
cg18278790	70.4006	72.5994	55.5993	25.9962	48.7562	52.4828
cg11946165	76.3942	76.8678	70.9879	69.9244	47.2597	66.1274
cg08292104	87.6063	90.5534	91.4049	93.5345	70.7185	88.522
cg05580809	72.4961	74.483	78.3114	84.3546	63.8117	75.6987
cg05037640	85.2329	89.0261	85.0614	94.6002	52.9682	81.958
cg13503148	86.1352	85.8918	88.5107	87.9594	67.3437	85.1958
cg08506869	76.5704	82.5609	44.159	31.209	29.9048	55.3373
cg05075176	13.2742	23.5936	4.67059	2.07817	8.20886	10.2256
cg00088797	86.1319	83.1289	79.0542	88.4715	47.5524	76.6129
cg22094797	58.9272	27.7139	69.3521	72.5204	64.2541	56.0855
cg02753134	87.1497	85.5568	91.1498	88.7927	67.2508	89.8364
cg11378686	13.0084	31.6461	8.72893	7.42105	3.40428	7.16012
cg24464789	63.6977	68.6193	39.0667	15.5227	54.6586	64.9638
cg01912119	53.7481	47.0184	43.1208	28.6332	44.9104	42.105
cg00796611	85.1623	83.0456	80.3691	64.4353	37.2894	64.7445
cg15353597	37.0097	50.9823	8.11625	7.43861	15.5689	26.6341
cg07713929	18.3624	31.0445	25.5757	66.6514	16.4722	24.0078
cg03177138	71.0066	72.6785	83.5453	73.1574	50.6628	73.3206
cg15773296	66.4264	80.7187	59.6589	75.0561	48.9613	55.4212
cg24893073	26.0459	45.9532	10.6263	10.6426	20.3489	17.8306
cg16516490	76.9397	76.9262	71.272	70.393	48.0941	67.0443
cg00744791	56.093	50.8118	51.797	74.5508	48.4297	48.9636
cg06654109	38.1333	44.5245	41.4994	69.6207	34.0007	33.2887
cg16873386	60.2782	57.7219	50.4857	31.4654	62.4413	53.1978
cg22904406	84.8851	90.0888	83.7305	85.771	67.5049	76.7505
cg21981096	69.7823	76.6332	56.2608	44.1739	66.3528	61.1179
cg02396075	55.1392	56.5285	51.4099	20.2784	46.865	43.388
cg08197287	82.1581	85.7055	82.4462	80.5361	48.1767	78.5125
cg13074055	74.4915	83.35	57.3359	66.9974	68.8112	67.2243
cg11845292	72.4035	71.4149	80.9851	79.5665	49.4489	68.183
cg16034426	46.6014	51.0789	34.0324	27.7494	30.9343	36.9346
cg23564253	80.2624	85.0295	67.8488	48.1368	63.0318	72.768
cg04264999	73.039	71.8219	58.2808	47.8764	31.7803	53.6753
cg02402368	80.0629	81.648	74.0006	80.2659	46.5854	72.0372
cg00345314	32.0261	41.7821	22.3203	15.5701	12.3236	16.5308
cg11285843	17.9765	25.3173	10.3615	4.79871	7.68973	15.4024
cg21500354	88.4905	90.1184	92.3602	87.5431	65.7434	90.6864
cg14380444	33.601	57.7665	29.4898	37.3518	27.6363	30.8059
cg01446393	70.3635	69.2717	78.7227	75.9381	46.6365	73.6024
cg17410313	67.2283	68.0551	73.0325	70.6699	50.0019	69.3561
cg19070967	48.831	55.324	21.3749	18.9499	28.4933	39.772
cg10216898	82.8664	81.8666	80.799	81.5512	60.7787	79.4954
cg18192987	82.065	79.5355	55.7879	42.5058	67.6764	67.5607
cg17944003	92.5762	91.8236	95.1388	91.1262	73.0197	90.9618
cg02615468	70.4014	69.3594	78.8167	76.0622	46.8146	73.7509
cg07953015	84.452	84.8915	86.1115	67.811	47.945	74.7986
cg26876444	31.3207	47.5411	19.6487	10.4813	6.91207	15.4937
cg20190772	76.6062	82.581	44.04	31.209	29.8842	55.3118
cg26914256	47.6011	32.0342	88.2666	88.6548	91.1983	85.523
cg17333767	87.8224	86.9422	83.2257	75.9952	49.4673	72.5555
cg22980156	89.6849	84.4016	79.6415	59.4704	42.3219	77.7461
cg07093456	62.3579	68.9438	56.5851	21.3716	60.2542	63.7346
cg20481837	95.9117	96.4073	95.8149	96.0341	63.0582	95.9411
cg06143658	54.5042	59.0448	41.7875	19.5273	51.9081	53.3184
cg05304366	20.0049	51.9843	14.3877	11.2469	6.78237	15.1297
cg23530553	69.4881	80.5004	65.9968	85.5644	38.9328	58.6626
cg00252594	81.7552	87.8098	70.2077	29.2526	82.8497	78.8546
cg23008718	55.4117	55.6515	48.8432	70.2953	33.035	40.1143
cg04329519	79.2498	80.8694	54.0717	29.4625	69.8167	59.0402
cg27287578	23.1797	52.4773	21.3462	19.4927	20.1595	19.3294
cg05631399	85.823	84.2693	91.0465	94.231	70.1723	89.56
cg19076265	75.4725	82.2348	73.8967	88.8854	66.9216	80.5763
cg23263802	91.1662	92.0161	87.2564	85.8708	66.7635	89.8387
cg00449482	76.0646	78.8999	61.8581	30.4906	54.6005	58.3226
cg08511651	42.4488	58.0778	53.0347	83.7846	37.1058	40.1541
cg07753510	81.6491	82.1535	76.5347	71.3329	55.979	75.9277
cg15751948	67.5939	62.8368	63.9756	18.2551	62.0037	65.6418
cg18103150	89.485	89.7105	92.9759	88.4621	67.8118	90.3608
cg02733324	79.8909	74.242	69.7785	57.1668	68.2976	74.0758
cg26821848	88.3617	90.1395	92.256	87.4273	65.4806	90.7179
cg01102477	74.2017	82.1387	65.9585	68.9599	43.7729	60.319
cg01722861	74.3969	74.4518	61.5101	24.0024	71.4611	65.597
cg16512458	19.5496	30.0889	6.9755	5.21961	17.0738	14.7551
cg10408640	86.7953	88.665	87.8606	67.8381	55.7001	84.6665
cg23253752	67.5649	67.6318	45.0048	16.7525	49.7684	61.3605
cg14904733	95.9113	96.402	95.7902	96.024	62.8868	95.9465
cg04732345	88.4566	90.1243	92.333	87.5126	65.6742	90.6949
cg00327697	60.7	58.9791	55.4415	25.7407	54.2975	49.4151
cg17636366	61.8516	76.4295	54.163	30.7394	49.7498	58.4578
cg08834902	68.7419	74.9306	71.8941	77.7143	44.1708	57.9032
cg11157816	65.6075	67.5196	58.7455	54.7335	41.6761	56.6312
cg04726374	68.3965	66.0325	51.1283	5.35716	47.9705	55.8784
cg05333194	53.6265	52.1061	47.8614	64.8448	35.3809	50.3872
cg21179324	35.0579	44.7048	34.1727	22.5235	20.831	29.6997
cg25432300	50.5072	56.9676	40.3545	23.3801	41.9337	44.1983
cg03776651	67.5919	62.5953	63.8472	18.0161	61.9183	65.488
cg22268049	84.6572	83.9691	81.6925	85.8202	58.3483	78.2628
cg01963906	91.9327	92.6951	88.2359	83.8145	50.0072	76.8713
cg26204079	39.3931	45.8893	19.3493	13.6854	32.051	31.4401
cg05029100	84.8587	87.4105	86.2233	81.3399	55.3481	78.0386
cg24691330	77.8886	71.7559	60.3263	28.5656	66.1125	58.6335
cg08104725	76.5567	77.2598	82.641	91.6358	64.1772	73.6179
cg24626239	40.8517	45.439	23.6569	6.47407	17.0555	29.8825
cg10624914	72.4107	62.9568	41.1656	17.4046	47.0786	63.3328
cg26538140	81.8994	83.359	45.2024	14.7325	64.7918	44.4656
cg03888447	75.0728	78.9218	62.7825	50.2905	63.3308	69.9171
cg18597421	63.5497	63.6379	35.3903	14.4218	48.848	49.4701
cg16466652	84.9669	88.2418	90.9723	91.0159	45.0708	86.9163
cg17598480	54.9809	69.4087	40.7757	39.3509	26.6549	43.0169
cg06585734	67.1938	78.7156	53.3122	64.9391	72.6619	59.1964
cg02859217	39.877	41.8486	24.8093	6.86421	23.8466	34.7124
cg20078348	63.1092	64.4368	67.5133	81.8293	49.4364	61.3928
cg19626761	87.2036	90.5453	92.6246	87.6608	70.2321	86.7648
cg03180486	62.5176	58.2895	48.0084	26.3899	53.0355	51.5829
cg04313565	68.8328	76.2144	52.9167	53.548	42.4183	55.6006
cg02892715	67.1573	66.122	75.3388	68.328	40.9198	67.7587
cg09804665	58.7626	57.4687	38.3828	30.1078	21.818	36.051
cg11642681	21.387	42.2898	6.72346	5.36371	10.5588	16.716
cg06835281	76.9029	76.3674	84.0736	74.3222	61.4355	77.5892
cg14288903	81.7598	81.2851	84.4631	70.1208	49.7778	82.3576
cg00764217	71.745	76.4341	78.1541	74.6818	46.0694	65.2574
cg27609217	64.5951	78.7751	44.5574	15.4859	49.2858	48.7713
cg01264729	62.41	65.5981	51.6728	45.8964	40.7611	52.5797
cg14054582	94.7479	93.7621	90.8255	92.4029	71.482	89.6489
cg04118119	56.6352	72.6775	44.0863	15.3705	41.8576	48.9748
cg20169521	72.5509	77.2764	79.5505	71.6451	52.0491	69.4482
cg21116284	83.6801	85.1533	80.5419	74.9076	56.1909	76.4866
cg05876737	69.0981	73.0432	73.4307	79.1657	43.3117	58.7308
cg04728789	48.2668	55.4232	45.3008	53.105	24.9895	43.6156
cg20151494	73.812	79.4466	78.2124	82.8866	49.6532	72.7048
cg18306406	52.337	63.5813	29.1594	14.0712	44.5904	35.2582
cg01833923	58.1679	27.0787	68.8511	72.6158	63.4794	55.0807
cg14081861	70.5654	69.2601	61.2527	23.7643	58.1688	72.5905
cg15744692	50.1705	44.8639	52.6226	87.2133	39.9936	47.1816
cg08251025	78.2581	70.6078	71.8214	60.6522	38.7402	64.1805
cg26510684	89.2698	88.8051	92.9208	91.9292	68.9528	92.3096
cg25102449	75.4094	78.0405	80.4546	83.0453	44.4307	72.6102
cg09317554	92.9818	94.6884	94.4424	91.4784	52.1481	90.5016
cg02661372	64.9311	80.0689	47.6382	44.4021	62.5714	52.4612
cg19866944	76.2937	86.5872	57.319	30.4551	74.7472	87.8276
cg18693673	48.5388	56.6736	64.9473	89.7219	44.996	47.5974
cg26962778	59.2346	66.2075	68.6451	83.0194	53.0975	62.5163
cg16510709	60.4791	45.5182	37.1806	26.1696	38.5908	44.2736
cg03934069	39.2793	52.0163	6.41187	11.9856	11.8583	20.5849
cg02841692	88.3662	88.4318	92.1039	92.493	64.3819	86.649
cg23117583	77.3499	77.3582	67.3583	41.79	24.7043	71.1863
cg21330727	72.1694	75.1358	54.7691	17.578	53.0306	59.9633
cg11965370	13.2332	17.6565	22.5597	49.9498	12.6978	13.3531
cg08693937	72.0323	76.6488	78.9915	71.1636	51.2121	68.9552
cg25475538	73.5868	75.6472	64.1415	28.389	68.9207	62.0412
cg10767223	68.395	69.641	59.1687	82.8532	41.3141	50.0863
cg08542199	71.2724	73.7519	70.7002	44.4093	72.925	72.1917
cg04398180	73.5346	63.1258	41.6935	18.5987	47.5443	63.1674
cg16036142	18.9331	32.7729	6.77735	7.8496	6.86276	9.2931
cg23366166	64.2399	73.8922	62.6624	51.9085	35.7096	50.482
cg01779559	84.1699	82.6358	92.8899	90.2643	69.0061	86.1044
cg01968002	87.6108	88.5724	84.5612	79.3073	49.7535	79.222
cg27264462	62.4795	74.8641	68.9809	81.116	43.1981	51.4129
cg26066349	11.472	25.3815	6.66847	4.21598	8.46855	7.53718
cg21489266	74.0161	76.1399	70.3725	89.8351	62.2499	63.0842
cg02927694	78.9677	86.2616	79.9794	77.8777	65.4596	77.8341
cg22626506	87.1294	85.7113	85.6844	90.5214	66.6929	85.2956
cg02990330	63.7078	68.6572	39.0171	15.6997	54.6636	64.9968
cg06951725	70.2876	69.0956	78.5346	75.6915	46.2833	73.3034
cg18410356	64.9651	77.7271	78.6562	92.3104	58.4896	68.9286
cg01930478	67.7078	71.2563	57.9135	26.2603	63.8795	66.9935
cg09324669	18.7723	34.8102	5.35395	3.62727	6.3352	14.2132
cg25988421	69.1023	73.0459	73.4435	79.1443	43.2965	58.7237
cg17408527	47.6363	56.2307	64.7591	89.6401	44.4238	46.9489
cg07001262	83.2966	89.4162	81.2685	63.052	76.401	81.9026
cg08821600	74.7967	74.4643	79.564	77.4317	57.875	78.0844
cg14164556	76.179	70.8355	74.4064	66.9814	40.8373	70.9094
cg26192826	80.3772	74.6341	53.4134	29.0197	72.5788	70.2191
cg01406075	75.6604	76.2663	83.2691	88.0794	44.1146	72.9696
cg09021393	83.276	86.6033	85.3542	90.7285	68.3798	84.5238
cg00188704	90.052	92.0465	92.5733	91.5693	63.1543	88.888
cg24937991	90.3098	91.7276	88.6337	85.8977	55.535	91.7206
cg20032056	89.9617	86.7933	82.9007	85.764	56.6693	74.9768
cg02253552	87.5644	88.5633	85.0695	76.9053	49.2643	87.1356
cg16743926	78.3016	79.8301	75.0098	65.0788	55.7074	70.4511
cg25406657	75.5086	74.2536	49.0473	10.6486	40.2455	59.2269
cg06095752	26.3928	42.8609	6.33554	5.32436	12.812	19.7664
cg19958750	78.4869	79.775	75.0715	65.4163	55.1277	70.0868
cg26233227	59.5356	43.4849	35.6839	24.9037	36.588	43.0993
cg22688564	84.8102	88.1723	90.8992	90.974	44.758	86.6331
cg00231389	68.8926	75.0241	71.1133	77.0801	43.7407	57.6756
cg02498800	84.8777	89.2031	75.3266	67.0636	63.1816	65.1771
cg01866308	86.3145	77.4643	83.0605	79.1402	54.3626	75.0934
cg19589427	79.9402	84.3535	76.3523	61.348	71.5457	72.2903
cg24456340	60.9872	29.5852	70.6488	72.2117	66.7904	58.6749
cg14572467	62.8701	64.8043	46.7664	16.5834	44.5718	59.4583
cg10315978	23.5271	22.7892	35.561	71.7526	24.4595	21.3595
cg26679428	30.1053	38.9581	20.1475	14.2053	11.1424	15.3179
cg09231637	16.9013	28.3499	14.801	7.85042	6.47049	15.754
cg06638451	67.1272	66.0654	75.2193	68.1885	40.7428	67.5314
cg18951718	59.0681	42.9088	34.4507	24.294	35.6208	42.5172
cg15765889	64.8415	68.8222	69.3934	24.9626	65.5931	59.0334
cg01513913	73.8959	83.2109	57.1633	66.7283	68.58	66.8418
cg12167489	74.9454	77.0305	83.7153	85.823	50.8438	77.501
cg27210818	87.9735	88.2035	78.7137	67.5028	83.6625	86.6662
cg17118435	68.6694	74.8845	72.2638	78.0107	44.3855	58.0162
cg19504184	45.7522	67.3077	17.1821	19.5407	32.6656	35.0186
cg15181441	85.7702	86.3839	89.9455	88.0894	64.8514	83.7776
cg01209984	83.5769	81.2852	81.6988	71.7884	47.4281	74.6578
cg25734279	78.4244	81.4537	75.6789	73.9201	50.4912	75.1307
cg06380725	79.2642	85.1753	81.8032	88.4899	64.0309	77.152
cg25984068	67.8073	70.3512	72.7957	44.8413	69.7469	59.2829
cg06999243	62.3944	69.3951	41.3089	44.1452	34.1274	44.3076
cg02102278	85.9213	85.6086	91.6617	89.3628	67.2997	83.5492
cg21353144	85.4974	84.9258	88.9343	86.9243	67.1626	86.0282
cg24863255	86.1306	85.8894	88.5032	87.9527	67.3291	85.1891
cg09205293	76.2825	77.1595	83.7449	74.3648	54.6167	77.7718
cg08166631	83.4956	83.3719	86.5198	86.2433	54.7762	78.0045
cg05942111	67.2898	84.4789	63.6324	43.3274	61.2916	57.8901
cg22618924	84.8595	87.4146	86.2383	81.3464	55.3782	78.0523
cg06644488	31.3788	36.2801	23.5736	15.0287	17.9191	19.6556
cg02543850	83.3236	88.4178	77.1687	68.095	64.0894	69.764
cg04095069	69.9319	77.2939	75.9555	75.8494	49.3011	74.7059
cg05287877	78.3091	76.1305	68.5604	40.9642	61.9779	65.498
cg13090270	71.086	75.4625	78.5362	70.2461	49.7601	67.9819
cg18917643	76.6823	76.8797	81.2717	91.9105	67.2616	83.2148
cg19254691	45.1618	52.9033	41.1095	23.4612	43.3591	40.0757
cg04919516	61.2713	64.9586	52.574	21.5414	39.3736	62.3522
cg18941322	54.1982	63.7903	41.2109	31.207	29.6542	43.8024
cg27601574	86.4999	85.4942	87.7595	89.6626	61.3294	82.7222
cg23817637	72.3916	71.2209	59.7686	32.1114	73.4133	70.9337
cg23667391	72.4715	69.1374	63.2642	36.8986	68.8424	61.1638
cg17633625	80.6459	85.3207	77.2815	56.0292	74.9107	70.5192
cg09462269	63.6583	68.3638	39.2695	14.8481	54.6414	64.8348
cg11947249	88.4513	89.1924	80.7004	61.57	77.0118	83.907
cg13613011	69.1194	63.8489	58.8853	36.9696	63.4841	64.2139
cg02026535	91.7407	92.555	86.9121	92.9541	42.7977	91.4042
cg19060601	23.1783	52.4787	21.3426	19.498	20.1557	19.3285
cg11176053	78.8263	81.1326	74.1623	78.8407	51.7874	67.8997
cg05358404	83.2954	86.8571	85.485	91.4983	64.5624	79.1974
cg19788250	72.9782	67.6884	52.6746	17.1861	58.2967	57.3339
cg22706505	72.434	77.1363	79.4253	71.5375	51.8584	69.339
cg05691152	33.2869	37.0549	22.8367	14.7592	17.5141	19.8105
cg14202146	9.93525	24.4902	3.22527	2.38003	5.22503	8.53233
cg10821511	61.4565	30.0426	70.9346	72.1309	67.4107	59.2378
cg03801691	77.3329	83.0328	85.4309	84.3166	60.9837	74.7675
cg03556021	61.4633	73.1034	37.9302	24.5855	38.3157	46.9281
cg06151243	20.0671	32.7073	27.728	67.779	17.5664	25.7086
cg00684594	66.0458	68.6804	53.4221	24.642	46.9434	60.0772
cg23446587	70.9156	76.2827	74.9095	84.8721	59.0314	66.7224
cg09055978	60.0509	56.6277	52.4439	25.9319	49.3908	39.0121
cg04609499	61.9205	76.4842	54.4343	31.1037	49.9862	58.4158
cg18423737	85.0563	86.677	79.7755	61.6029	85.9921	85.8809
cg13792596	72.1331	82.5916	72.1667	75.4623	52.6165	65.08
cg11411220	55.6139	69.9597	61.0285	70.7762	34.4797	57.6547
cg04417677	81.3412	81.6881	79.9024	77.7237	46.956	78.3603
cg21414842	61.2433	66.5741	42.3586	20.1906	45.0426	53.1923
cg13716414	62.3985	57.6927	47.9973	24.245	53.3185	51.3385
cg19898448	73.4691	77.286	84.8416	83.683	52.5848	75.8077
cg17839611	57.2185	26.3251	68.1741	72.7215	62.458	53.7849
cg15542777	82.745	86.2841	85.4473	91.8001	64.2282	78.2601
cg15320416	80.7289	84.36	85.398	92.3414	62.3914	75.2161
cg04363282	53.7807	58.8078	39.7611	18.6262	51.6971	52.324
cg27631724	49.2102	48.2048	27.9395	11.3826	33.2156	38.3841
cg25368651	88.4074	90.1324	92.2932	87.4684	65.5738	90.707
cg12368752	62.8958	64.8247	46.8159	15.7601	44.4667	59.4963
cg10801607	46.3599	51.0412	34.0191	27.7873	30.9513	36.9574
cg15206981	84.6743	82.8332	87.8809	83.8038	61.3688	83.4933
cg11872373	91.4802	92.9096	94.2488	92.0641	66.6881	86.8409
cg27093403	67.8629	81.3844	65.7567	25.4647	62.5383	56.1828
cg09312809	54.3313	58.9877	41.2971	19.3082	51.8576	53.0806
cg17160439	50.2199	57.8431	50.9743	73.194	40.5052	46.6683
cg19494818	71.1141	75.4984	78.5497	70.2742	49.8015	68.0126
cg12379720	33.3071	37.1847	22.7425	14.7207	17.4629	19.9963
cg06594610	87.3223	82.6165	80.087	62.4265	74.3713	76.0247
cg27086483	95.7453	96.274	96.346	96.4303	69.7881	95.5012
cg26301167	67.4924	79.5619	49.939	19.2751	58.9147	49.6457
cg21123417	80.2346	80.5266	82.4086	75.7044	50.6073	71.3132
cg13248581	87.7597	86.717	83.0598	75.4041	49.1082	72.0683
cg06895137	95.2953	94.7781	94.98	96.4321	74.1481	93.3547
cg04891577	89.7655	88.9452	92.8069	92.1759	68.8639	92.525
cg09508665	59.4037	61.5485	71.2517	64.5662	45.3453	60.7037
cg11310496	62.3565	68.9508	56.5265	21.3136	60.2376	63.72
cg22488259	47.6819	51.1454	35.5393	13.3612	24.8901	51.6005
cg06033949	78.7993	81.0408	73.7951	65.1334	58.863	71.5136
cg20137554	39.9905	40.9419	22.3557	6.80116	22.7679	35.5171
cg19384967	59.2319	72.4488	56.5124	41.5341	33.9396	54.2161
cg09665160	90.0407	89.4909	81.2418	55.744	74.4607	85.947
cg02153855	48.8588	50.0651	32.7399	18.2961	34.9254	42.2625
cg10181820	59.9987	36.8243	83.2544	89.2542	81.9692	70.3128
cg13802583	62.9222	62.0693	62.3208	56.8514	33.0954	55.1699
cg03763508	89.3378	92.6144	92.836	93.3449	63.3984	90.782
cg15896892	25.728	46.789	10.5958	11.1334	15.8129	15.5997
cg25502267	82.4495	79.4882	92.5904	86.2308	68.0396	89.2734
cg05557535	87.2161	91.391	89.703	91.6729	63.2489	80.399
cg17017564	70.3778	65.81	72.7652	72.8013	39.6855	72.7676
cg20510012	84.4199	86.9474	82.228	68.3301	54.0595	78.5598
cg02549588	59.7078	56.2342	42.8576	17.1182	47.8723	43.8028
cg13976134	72.4057	65.5662	76.4351	86.0682	40.4578	62.7757
cg16642721	68.3087	69.8456	56.542	44.8996	30.3019	46.3926
cg18287711	83.9804	87.6476	85.5603	90.9132	65.0128	80.5221
cg07146984	73.0113	83.1364	65.6819	33.2832	66.9783	47.51
cg03022788	37.9543	44.3177	41.0952	69.5991	33.8589	33.1267
cg18022921	69.8173	72.5529	67.881	62.6209	45.0051	69.5462
cg16278661	74.3202	69.5124	61.6902	25.0407	53.9671	68.3904
cg04823720	16.9956	27.2261	8.59087	3.63472	12.181	9.77359
cg15988569	62.4486	68.3132	61.055	26.7552	61.6481	64.9508
cg15571405	10.7575	33.931	6.18473	5.55993	5.79994	13.1684
cg14478422	53.1979	58.6201	38.1791	17.9296	51.5281	51.5244
cg16085649	74.3922	70.4333	72.1409	73.4799	40.7647	62.1699
cg14264316	69.8939	36.7498	73.0285	67.4746	55.6619	63.5393
cg15760642	82.352	78.7001	77.7076	67.6514	52.5728	76.0782
cg23038338	68.8195	74.9388	67.8056	37.1596	55.4062	59.7474
cg14611152	34.0165	49.2082	48.7147	70.2565	25.7687	42.2729
cg08528735	13.6777	25.7068	7.13096	5.21336	8.51929	14.0318
cg07109745	82.2484	83.0641	75.6838	53.683	80.6568	76.5976
cg09491962	73.308	65.7867	63.4879	66.1446	38.6268	65.1175
cg23147996	90.3953	87.8889	88.8504	87.3807	68.1942	83.376
cg01786466	72.2552	76.9206	79.2314	71.372	51.569	69.17
cg04175160	86.8424	86.579	85.6408	81.1378	65.3333	83.9044
cg21221873	89.0252	91.1639	86.8409	52.8115	89.9109	84.7244
cg04906186	60.4047	57.8206	50.2209	31.5249	63.009	53.3486
cg07922606	84.3314	88.0535	83.7326	93.8556	51.8852	81.0552
cg18140268	66.6498	66.2027	76.4757	79.1821	47.0433	65.7171
cg13695075	66.4761	73.5417	70.3545	80.1513	53.0507	66.8993
cg25731997	62.3124	69.1369	54.7889	19.6671	59.7504	63.2894
cg08241330	68.6767	74.8892	72.2269	77.9813	44.3638	58.0048
cg21010569	70.8981	69.0424	66.8824	36.6445	65.559	65.3669
cg03477252	83.3063	89.2119	80.0663	83.9828	65.4149	73.7445
cg21122774	84.4485	80.6888	75.5755	52.3507	77.8355	78.396
cg09975397	89.1557	90.0547	93.1397	88.0778	68.4042	90.6242
cg12955664	59.2087	70.9467	62.3139	71.3321	36.9818	59.9322
cg04874196	87.302	93.4464	82.7406	51.0928	79.2647	82.6011
cg09386054	51.688	63.4442	42.0335	25.5118	32.76	40.7593
cg02308226	57.6188	52.8793	60.3287	12.8564	43.8034	54.947
cg01880929	77.6545	80.0224	70.2993	56.5657	73.2995	70.1438
cg07148591	41.2556	44.8902	29.2496	14.629	38.0481	30.9192
cg07059009	70.2353	75.322	62.3633	53.9592	49.2332	57.3687
cg13987879	75.5928	76.8471	83.4577	87.9009	44.1723	72.9915
cg00545702	81.6841	79.4211	86.9121	80.9374	51.9357	78.4879
cg05359518	79.1523	81.7697	67.7101	35.4462	49.1226	56.1594
cg21970950	87.3547	87.9677	83.8242	78.0687	48.4731	78.4314
cg25655096	57.8405	41.7009	31.911	23.0495	33.7408	41.2931
cg25791620	73.6538	79.944	65.4253	28.3001	60.5327	66.2397
cg16773115	59.6671	56.1897	42.8377	17.1833	47.8034	43.7362
cg16126079	88.4736	90.1214	92.3466	87.5279	65.7088	90.6907
cg02564299	71.2782	72.9493	69.6151	63.8929	48.2251	72.7647
cg12869362	48.2331	58.1633	32.2189	25.537	20.0433	38.9912
cg15745530	50.9901	57.1779	36.9956	14.0975	42.082	47.7215
cg21088259	63.726	56.6351	24.7144	8.83205	38.7316	48.09
cg18677871	83.8067	83.6043	85.6171	82.8051	52.7749	77.1121
cg14128315	88.3661	87.7827	90.2557	87.652	56.396	83.9142
cg01153613	65.0163	77.4038	58.3079	42.1079	57.6443	57.3334
cg02529478	27.9172	33.226	30.2638	44.9215	23.7467	29.5225
cg06226369	74.0154	72.2896	68.618	43.12	61.1736	62.5655
cg10936995	65.5311	70.7286	84.518	68.4196	48.2986	63.1729
cg00884334	42.3836	43.0611	49.3303	73.4258	34.4483	41.7663
cg05786314	71.5608	72.4911	51.4052	30.0162	66.7412	56.5382
cg06942183	75.3229	82.2483	65.9961	85.609	45.2292	63.3627
cg13110239	42.0952	51.453	36.7658	43.7337	21.0779	35.7264
cg12918604	94.1879	96.1051	93.1684	95.0236	66.3569	87.5129
cg12754854	79.9431	79.577	84.4802	72.3084	63.9992	78.5873
cg11977605	50.8489	60.4629	36.5215	13.8051	47.9149	50.8263
cg18964251	83.2762	86.6042	85.3599	90.7296	68.3828	84.5209
cg07747256	79.1194	77.8895	68.9319	43.7091	67.2634	75.0024
cg06648709	75.2149	74.5997	73.5272	52.5307	68.8677	68.05
cg15164180	72.0869	64.4327	65.9727	39.6791	60.1538	59.2491
cg23082657	92.223	92.9926	92.3106	92.2503	58.175	90.1634
cg23549847	49.0664	45.3807	51.9603	70.9722	32.5178	44.8164
cg06594770	33.2797	37.0093	22.8713	14.7733	17.5328	19.7452
cg18597940	82.393	86.83	79.5331	75.9711	64.0928	78.3478
cg17425580	71.6143	69.1568	54.1383	32.7188	51.4564	61.3188
cg08534443	40.7188	33.9471	29.7785	6.7177	30.3465	32.966
cg05272790	62.8459	64.7849	46.7195	17.4064	44.6728	59.4229
cg18716912	94.4551	89.2457	93.806	88.267	62.6171	90.6068
cg02855194	47.203	53.1345	26.2056	11.8387	49.6203	42.9773
cg20488657	71.5145	69.7014	59.9347	23.4053	62.0298	67.4888
cg14508572	64.9425	72.9616	66.3756	32.5705	63.2318	63.8437
cg13644197	44.0429	33.5796	13.9425	6.15653	28.1892	34.9835
cg12062507	72.8111	82.5644	59.2381	69.8955	76.9221	65.7398

## Sheet: PBMC
NAME	CD4Tcell	CD8Tcell	Dendcell	Epicell	Fibroblast	Macrophage
cg23543318	0.701553	0.641904	0.156675	76.508	28.5556	0.148413
cg00469814	12.217	17.6319	4.91622	82.2576	50.0278	10.781
cg23800435	89.9021	80.5561	93.4714	12.9512	54.6163	90.4524
cg09210519	12.981	11.325	9.77272	65.929	36.605	8.27322
cg25996553	88.1927	79.7855	91.7776	20.3783	29.5262	89.1875
cg23371746	4.26687	14.1471	3.16014	74.4317	40.9243	4.94369
cg00610310	79.4995	85.9012	82.6595	6.93467	24.0268	82.8438
cg27553947	44.9575	70.9231	18.6007	87.7747	76.3613	46.5851
cg24216596	9.88722	13.2966	10.9731	60.8929	55.2135	11.2155
cg12676149	4.06669	6.39635	3.19471	56.8784	13.5393	4.54458
cg08648727	7.12281	22.2335	3.38372	69.2865	25.7609	5.02498
cg09419027	69.9954	76.9473	75.2484	12.1268	24.049	71.611
cg11597902	61.033	80.3988	31.6895	88.2824	88.2462	50.3139
cg26769927	1.67481	0.683943	1.70727	59.8734	62.8718	1.017
cg21610657	73.3316	79.2517	48.5193	79.4894	68.8114	72.474
cg22258045	6.94723	3.46365	1.68827	84.1601	61.0272	7.75882
cg14088196	12.0049	6.31625	8.91173	79.1717	74.0062	9.9826
cg03446636	23.6305	37.4975	23.666	72.1805	29.6459	24.7366
cg18081375	2.9562	1.87645	2.28983	65.1979	57.7685	1.75746
cg08620329	80.2288	82.4574	74.3911	9.96366	17.3016	77.9525
cg08480068	1.69041	0.684103	1.69618	60.1648	62.7543	1.00821
cg05377587	79.4569	87.2572	55.7091	94.6459	80.5295	78.9062
cg19115272	5.72697	7.00858	4.32618	68.4314	15.7015	5.24262
cg01916088	0.755983	0.871359	1.20061	64.8366	39.2059	0.855461
cg02061173	1.73345	7.73795	1.1978	80.7477	64.741	2.65292
cg14445366	5.86928	12.8996	5.59743	79.0854	34.1245	6.15103
cg25449484	14.0001	30.173	11.1222	77.7361	73.8633	13.0129
cg25719378	94.6894	93.0038	95.4681	20.4996	65.8657	95.355
cg15341833	10.3878	7.32141	10.8682	84.6476	62.4667	9.65168
cg01413566	88.7562	78.867	92.167	12.2698	54.2898	89.5766
cg08703055	1.38478	1.0356	1.78293	75.0699	25.6746	1.4405
cg04497116	5.93344	11.9111	7.71502	82.0039	31.6017	5.42569
cg26335633	5.16766	14.583	3.07028	75.7219	21.5178	3.9124
cg03475293	85.1124	93.2753	75.2737	10.5883	38.1705	89.1036
cg23617947	58.7457	54.701	51.8322	86.0107	83.4846	51.0445
cg06368590	6.53438	7.74849	3.12214	78.8407	32.3353	5.63452
cg00933696	3.46508	1.66579	3.89833	79.136	53.1449	3.37197
cg08977390	4.52688	6.59093	3.59616	61.85	14.3765	4.75886
cg20242889	2.42624	14.8367	1.14664	72.2135	41.0634	2.74553
cg12753366	88.9353	87.5169	89.3938	18.3921	54.4761	87.801
cg10416958	93.589	91.2277	91.7975	24.0841	25.5425	94.0675
cg03059876	83.0942	71.6396	83.8737	6.95188	28.0129	85.1036
cg09344348	6.49644	5.42888	7.23154	79.2287	64.1885	8.80448
cg16565901	10.5382	23.1561	17.8231	72.3189	59.3775	17.1973
cg15348679	69.5473	77.8376	69.9505	8.58451	28.3293	71.8124
cg22694818	9.43554	19.3091	8.0215	71.0949	24.4657	9.12536
cg21428990	9.64016	15.7884	8.1344	80.0187	46.6807	11.1422
cg21637826	82.1247	89.1272	62.6892	95.4194	83.9498	81.9248
cg19921377	95.4751	94.0904	94.9696	93.3004	43.2302	94.251
cg20780302	88.0475	89.0303	89.4571	24.2326	26.2379	87.895
cg03339817	94.1731	84.459	33.1067	35.9504	63.9454	89.0586
cg21714557	81.3193	70.5412	82.0007	24.4166	30.7311	81.4569
cg06422039	78.1682	84.912	81.1484	6.17779	22.7432	82.0693
cg06888746	14.9511	13.382	8.74811	75.7536	45.2361	11.727
cg05606455	86.009	80.7476	86.029	26.699	35.4307	86.132
cg16081388	31.9602	46.1344	31.206	88.4173	45.5674	32.3931
cg00436476	6.81191	7.06095	7.36421	74.939	25.4519	4.37722
cg21459713	89.5623	89.5317	17.838	89.938	81.1626	81.6947
cg27364162	7.51164	10.898	6.3458	59.8544	49.832	8.58638
cg13788027	3.54919	12.4041	3.06822	64.1785	21.8566	3.10446
cg21643178	4.82052	6.72824	3.84598	64.3925	14.8537	4.91511
cg05272960	6.4122	10.4114	5.88447	58.6959	27.2201	7.10752
cg09825979	95.8447	92.6895	96.2657	11.3053	34.5632	95.4871
cg16199176	74.032	77.7809	77.8109	13.4473	13.8894	78.4963
cg02919116	24.8392	26.9745	17.7148	83.0481	57.0103	21.3559
cg23405039	4.45801	3.0624	2.06832	84.137	10.2645	2.77937
cg11231069	69.3162	71.1938	22.9494	81.3981	77.9839	59.7468
cg10350880	67.2721	70.1503	79.7547	11.5085	19.4596	69.6928
cg14611399	17.5697	4.11841	99.9736	73.5062	18.4513	3.61638
cg06047326	1.79237	1.05748	1.0936	82.5276	74.8036	2.16241
cg11361387	84.6165	79.3946	89.1547	28.9707	58.0856	86.683
cg13668618	7.11492	22.2293	3.4368	76.6866	23.942	4.48408
cg07197785	9.40792	20.7438	6.70842	76.3433	30.8813	7.44964
cg02362103	3.81225	14.2173	2.61001	72.9877	38.7668	4.00109
cg12510458	7.53727	12.2072	6.89867	76.479	33.7713	7.10848
cg19772399	5.23508	12.3773	5.95352	56.4074	15.7568	5.65589
cg18154417	87.5785	72.9886	83.9109	86.5823	54.0117	88.3619
cg06188746	92.8381	89.4297	95.8504	9.84203	42.1321	92.3038
cg24850585	5.05263	7.94734	4.93787	79.372	69.2572	1.96298
cg16989790	89.2461	95.5941	99.4046	95.7894	59.3345	99.2068
cg16121816	78.4138	75.0723	77.4902	7.53664	43.8291	77.158
cg05962781	79.1708	87.4998	44.5145	73.1769	62.987	77.8085
cg23373396	94.9559	95.9196	97.1808	23.2518	70.606	96.6104
cg02291020	12.1613	7.99997	45.1128	2.91143	8.61867	9.46852
cg13981425	12.8149	21.184	8.93998	66.7481	25.4454	9.70534
cg23547892	36.4594	23.572	10.8428	75.9374	77.566	15.1062
cg09524946	11.2689	20.0856	12.1202	85.1189	50.7057	13.5631
cg27269488	69.7025	70.4806	75.1016	20.6328	16.6818	73.7596
cg04192740	2.20745	2.70983	4.54286	75.7703	64.094	4.39245
cg08974244	23.3066	35.7361	24.8715	76.3007	41.5942	23.0864
cg17627559	2.68655	1.77237	2.12022	64.6869	57.185	1.63053
cg08586500	70.0673	72.444	70.4495	16.1563	17.6749	68.3865
cg12341047	9.26863	12.5167	8.88579	52.0141	23.0419	8.83519
cg02781708	83.7965	79.3292	87.1106	17.1965	41.8051	83.1466
cg04697755	24.3816	12.1718	29.33	86.1297	84.6588	13.7784
cg13651833	2.39051	2.64865	3.11447	80.3524	31.0603	4.19178
cg06563450	94.9862	89.5633	97.1224	55.3862	55.6878	96.7623
cg18563860	73.0994	76.8287	45.1503	88.87	85.731	68.0138
cg08394248	89.1257	84.0927	89.5094	18.8208	14.2395	88.7778
cg26379553	3.88033	0.982145	1.08235	75.7262	71.5771	1.28833
cg02244175	19.5843	10.8839	16.8445	73.6468	83.0705	11.8423
cg24464789	89.9607	80.6384	93.634	15.5227	54.6586	90.5388
cg12719001	95.2859	91.9303	95.2995	10.8226	40.1551	94.1514
cg24459792	11.8781	14.4399	13.3061	76.8146	62.6977	11.0802
cg02313013	88.126	84.9229	94.1875	17.7017	50.8823	90.6046
cg13345957	8.70647	15.6803	8.08126	75.3943	30.281	10.5044
cg03340760	75.9855	80.3258	81.5642	11.1842	24.6483	79.4274
cg20154206	95.5957	87.4691	40.6912	37.5538	68.2242	91.4376
cg02127234	96.921	95.6321	97.5609	21.4869	51.3163	96.8401
cg24111342	88.2083	84.8495	87.7052	10.5392	52.1956	85.1211
cg20234910	92.1703	84.797	93.9312	15.3106	36.796	86.305
cg15469709	76.0835	68.8322	75.9473	14.4658	41.2806	74.1286
cg05669832	71.2887	82.7076	39.7349	88.2618	78.4045	66.9244
cg00143249	7.50698	9.84776	6.8922	74.5212	27.5693	7.38152
cg18961846	70.5694	74.1812	81.7716	13.4865	44.0579	70.6459
cg04286194	4.36377	9.54902	4.50436	73.148	21.381	6.36594
cg15139596	1.73705	0.969178	0.922687	79.8718	73.0608	2.03482
cg09207745	10.1965	19.046	4.34519	63.2866	45.556	7.69904
cg16913263	2.89437	1.85166	2.25704	65.0876	57.6443	1.72785
cg00477302	26.7378	25.6017	18.7366	75.9878	73.0308	18.4329
cg18780769	7.18957	10.6638	8.25142	84.214	40.952	8.84923
cg05395156	93.3026	88.5309	90.0784	16.5323	47.4755	91.113
cg14999168	11.9126	5.63227	8.56312	79.1794	74.2779	9.7961
cg17588003	69.6674	77.3773	43.4672	82.4762	84.1546	64.8714
cg02747210	80.8893	69.9613	81.6496	22.419	28.2309	80.9658
cg20784950	8.03939	3.70537	1.82382	84.4664	62.153	8.77928
cg16871306	85.8328	81.7759	91.9313	25.0481	34.5881	89.4291
cg18368125	95.022	95.5028	97.2809	27.827	73.3211	96.6817
cg04165244	82.1709	74.0651	86.9121	15.7119	25.0275	85.3561
cg24322746	3.49952	2.12839	2.56327	66.0379	58.6671	2.03014
cg15212453	81.3182	60.1876	12.6207	28.0001	44.1458	76.4301
cg02286506	5.13251	4.46574	4.37201	64.0657	53.2895	4.61472
cg01437204	7.54721	8.49097	3.76215	60.1262	58.842	5.09756
cg17490428	92.9687	92.0856	93.3805	40.3829	67.5554	94.0674
cg00546113	79.5059	81.7317	79.0666	23.7521	39.982	80.2119
cg23035341	96.9058	90.8201	92.3664	25.8185	52.6762	92.7095
cg00058887	87.2057	86.1831	88.5307	17.8604	20.1132	86.0128
cg07093456	86.847	82.889	87.8273	21.3716	60.2542	83.0124
cg03881854	12.9414	21.4294	8.93794	66.8145	25.7777	9.81395
cg08202720	62.4484	69.7346	62.1664	12.3498	29.2538	65.8803
cg20485084	10.7665	6.51278	12.6779	62.1378	67.9801	9.10404
cg16837973	69.8006	77.2754	43.1592	82.5688	84.1514	64.7973
cg07671644	70.0033	81.6189	37.3962	88.3403	77.9052	65.5246
cg16651946	91.6805	95.3136	73.2623	95.9946	94.061	94.9727
cg13910439	51.4416	47.0844	60.7809	91.5723	86.1622	54.1463
cg07004075	93.0959	90.6913	94.0918	40.8894	47.983	88.6064
cg07528237	18.051	9.46676	32.4386	14.0719	16.0802	23.3408
cg15855924	58.4669	57.0516	76.3709	10.8415	14.6992	66.2519
cg07460010	22.4516	21.8834	20.5288	70.8361	74.5428	20.7919
cg01650159	85.6621	81.7453	91.8713	24.9472	34.5096	89.3126
cg23835914	83.0356	88.9566	77.0244	14.7249	45.7159	84.3201
cg05614735	14.457	24.1766	10.3546	87.8991	34.6765	16.7799
cg06588028	60.5843	66.0702	42.9943	30.6175	43.9995	57.9397
cg19659432	95.4978	91.8952	93.6095	12.1268	21.7238	93.7007
cg09846875	11.4849	14.8857	12.9297	86.6517	34.3374	13.2844
cg26214897	84.8516	71.7285	81.9168	20.0954	31.7941	83.5714
cg16357434	80.7415	83.2613	80.201	20.8144	40.0075	81.4929
cg07584558	0.931527	1.1825	0.957666	76.0252	64.0398	1.43106
cg02632108	85.6656	80.5377	83.9847	50.3827	53.5863	85.2833
cg06273514	92.8588	86.6873	93.1312	14.6281	29.0675	90.9388
cg12475590	80.5551	75.5896	84.4441	27.2381	30.2726	80.9529
cg14260889	95.7138	90.3094	96.4635	20.9663	39.6805	94.7098
cg08548500	78.1453	66.8438	79.6045	15.1761	19.0035	78.5247
cg19113906	11.1174	14.4008	12.6456	86.7154	33.6079	12.863
cg15407723	65.4122	60.2735	66.1696	13.5492	30.5771	67.8855
cg12525187	86.5844	68.3227	90.9466	53.4073	53.6809	84.5037
cg23235142	11.1423	9.36307	7.55449	87.3065	60.7399	8.52452
cg11296826	4.99596	9.63176	3.20871	78.8126	30.2336	4.23414
cg00476896	17.5565	30.8145	17.8227	85.1638	31.4727	18.499
cg02462065	93.4845	92.379	93.966	23.019	61.2555	93.0959
cg11051738	8.07453	15.6089	7.41831	68.5783	27.0213	8.84755
cg01124575	85.9753	78.0266	86.4686	23.4644	36.2911	85.5604
cg04850779	85.6794	84.6051	87.0612	22.4321	57.1551	88.141
cg15864691	92.1705	87.0599	94.388	9.63699	24.8464	95.2337
cg23742233	8.50472	12.9841	7.74134	80.0843	40.7062	8.66708
cg05614563	86.5935	68.3003	90.9611	53.3837	53.6379	84.5053
cg17322242	65.1313	53.4827	61.9653	19.6793	22.2671	64.1407
cg06784824	86.1406	90.3875	88.5452	14.1566	15.1439	81.8032
cg25749306	16.9422	23.4808	13.9616	85.0788	73.3054	10.7546
cg17309904	2.95992	4.15261	3.63274	91.1622	70.9077	5.82467
cg14113417	85.7598	81.7627	91.9056	25.0046	34.5543	89.3796
cg14257191	93.5485	93.1413	95.6873	16.281	57.7726	94.0638
cg09128377	94.7463	91.9783	92.1291	27.1939	28.5447	94.9139
cg17461585	61.646	50.0566	58.7923	17.6441	20.0399	60.9993
cg09844573	4.09694	2.53205	2.82808	83.3866	65.7296	2.95786
cg16602500	21.809	22.6934	40.0816	72.1708	63.0889	22.9552
cg06482830	79.4424	81.6345	79.0077	23.9181	39.9883	80.0834
cg15497991	5.05212	9.45313	6.33846	79.8553	54.871	7.43941
cg19909239	8.78369	24.5903	8.95267	63.1169	31.8708	9.09135
cg08612011	5.09831	7.62077	4.62281	80.4113	68.7699	1.84898
cg11600991	91.884	83.646	91.2053	6.08443	50.7911	83.3101
cg07579946	84.564	79.2948	89.0846	26.6986	57.7974	86.5874
cg05936136	94.9126	92.5842	71.1297	94.4678	82.8873	93.2293
cg18121434	4.66941	3.57761	3.29584	49.1652	31.9533	2.28784
cg02787218	75.8171	83.6492	49.0302	85.1306	83.9078	68.0998
cg10373524	92.9228	86.8696	93.3087	19.0684	34.169	91.4348
cg20618441	2.07649	1.78194	2.92074	79.8718	28.4875	3.73895
cg08771019	78.8543	87.7316	79.3862	20.4754	33.3456	82.304
cg09944171	4.47277	9.29724	2.74219	79.6166	37.0663	3.12191
cg16148454	94.888	96.3687	97.0591	19.5207	68.2261	96.5172
cg03633120	45.582	29.0342	53.1782	8.29385	13.5782	45.418
cg13662634	17.4356	22.2185	9.14511	75.246	30.1811	11.3574
cg14904725	79.3385	68.2919	80.5887	17.432	22.6384	79.6058
cg11145162	93.2228	91.191	94.1573	36.7652	51.87	94.0704
cg24218626	76.5195	49.3609	87.1556	82.004	78.3677	75.3699
cg26118759	7.81893	3.68314	5.97398	67.1002	62.0125	6.48753
cg17290170	93.1985	89.2929	93.6736	27.2586	66.8403	92.4994
cg03231163	3.63293	3.1935	4.30514	36.0622	11.9419	2.67768
cg01455766	89.5213	85.0528	91.9939	11.0337	48.7832	90.8102
cg04982922	10.4456	19.3104	13.206	70.9653	22.4269	15.7953
cg23240479	96.8581	95.1481	96.7753	25.6756	76.0024	97.7364
cg13806292	89.2526	90.0818	91.5592	30.7671	24.0156	92.6235
cg17679453	9.63932	12.6341	10.4197	60.7999	55.1019	10.8963
cg10211193	83.1968	26.768	67.7677	12.3424	34.8832	71.3741
cg19670883	16.1365	23.9979	11.4429	68.5926	62.8758	11.5728
cg10520397	70.1978	76.9923	42.3129	82.8235	84.1401	64.5994
cg00310497	58.6476	67.0781	66.5673	11.4323	16.913	63.9603
cg02879423	14.2243	8.00791	68.1103	17.0799	27.3821	22.6925
cg18755846	7.84312	11.8417	7.17241	76.8113	34.4514	7.18954
cg20610594	1.85085	1.37291	1.21768	83.8882	75.8572	2.26557
cg00983956	6.24149	18.6038	3.39137	81.8381	26.7058	7.57092
cg10045909	14.3569	9.07204	22.9648	78.0007	62.3128	14.6111
cg21038941	94.9486	95.9672	97.1687	22.7546	70.2798	96.6015
cg17273845	46.0862	29.4646	37.6243	82.6113	76.5118	31.0604
cg01164584	81.9455	84.2979	80.5359	12.5896	23.7871	81.0743
cg25020550	22.5349	19.2768	28.7565	83.7483	77.1318	19.8044
cg27275941	78.0262	77.372	49.5345	93.9865	91.6472	80.723
cg06585734	57.32	73.9033	33.6143	64.9391	72.6619	48.8921
cg18010752	9.3677	11.7652	9.64653	60.5465	54.8731	10.5269
cg19785759	86.6128	82.1084	85.2588	9.58932	49.9787	82.9541
cg26066951	74.1055	78.1782	77.7699	13.5753	13.8405	78.5602
cg10518572	89.7825	86.6023	93.3793	17.9225	48.4336	91.3284
cg02165670	87.8457	73.8937	88.9578	23.6731	43.4829	88.7431
cg09693004	4.57314	20.565	4.15751	70.4993	23.0008	3.75297
cg16349667	52.1224	50.8555	43.0831	86.4636	85.2728	46.3511
cg11213150	43.6391	42.583	39.3676	86.2015	39.5861	43.2839
cg21822187	59.1877	45.389	34.6167	27.5838	30.917	45.6303
cg14871601	4.9069	13.6917	2.78477	77.9825	21.5263	3.37626
cg20365580	90.177	89.6717	79.4945	17.8863	53.595	91.0633
cg20628049	2.80946	9.14762	2.47888	55.741	40.9626	2.18697
cg23092028	60.0443	60.8462	62.77	14.7987	17.5389	60.6864
cg04130572	72.6419	72.0696	80.5987	11.9839	29.9931	79.2291
cg26826793	14.1093	15.9927	7.81957	86.5451	80.8692	11.8739
cg07583211	82.082	81.7372	53.4567	83.0596	88.7793	75.0397
cg05238917	14.5023	18.6464	11.5369	62.3092	33.2813	13.9267
cg05640189	11.9277	15.4138	13.2982	86.6101	35.0839	13.759
cg00282244	93.1783	92.6297	95.7412	22.1461	22.433	93.7664
cg14020320	2.4448	1.68903	1.91715	64.1484	56.5567	1.52178
cg04011829	79.7531	79.5745	83.5548	10.048	22.0119	80.593
cg25674273	93.0956	85.5522	92.7373	32.5634	43.7381	91.6767
cg24903144	13.4161	21.1858	14.8402	69.4859	24.2801	13.0058
cg22306460	82.1568	74.0541	86.8976	15.732	25.0451	85.3478
cg19723412	83.3126	89.034	48.8009	84.3447	84.504	85.4506
cg16311536	4.17452	8.99784	5.48249	60.7833	24.9993	6.13312
cg00221012	85.2595	83.7983	87.1082	11.4127	46.0357	84.6288
cg16434190	34.9434	27.4277	78.2108	75.0177	64.7769	30.4738
cg02253612	4.88086	4.26928	4.00688	59.6748	43.0488	3.57691
cg04131448	5.08855	7.67284	4.67184	80.2391	68.8522	1.86576
cg13704531	7.65664	7.63334	7.90126	48.0383	38.6147	8.9024
cg09577691	86.4028	83.4165	87.2883	22.4903	59.3005	87.4017
cg08269200	85.9554	81.8046	85.7488	28.9476	36.9183	86.3316
cg04164817	85.979	81.4371	85.854	28.097	36.4106	86.2641
cg10332039	83.6724	79.9294	86.2331	16.0663	39.7896	83.0971
cg22286425	78.3323	75.3079	77.8221	7.47075	44.039	77.3269
cg24394336	69.742	72.4166	33.78	89.6366	80.9428	66.6719
cg03000593	81.2917	88.4477	81.8074	22.05	35.567	83.7621
cg26691434	1.4593	0.688802	1.84889	55.0864	64.5455	1.02858
cg05932913	8.2963	15.3773	7.7198	68.1123	26.2453	8.73167
cg19998289	87.8429	89.2261	65.2654	91.6299	90.5629	86.8545
cg15819128	3.19958	3.1687	2.55442	41.5015	36.7113	2.34985
cg10231412	12.5284	16.8551	14.0252	82.1113	43.69	13.8871
cg21651000	26.9829	30.6583	30.3846	71.9507	66.0618	26.6293
cg14564439	7.14135	8.26278	7.796	84.1753	78.4116	5.93894
cg17544584	86.0073	80.8005	86.0165	26.7973	35.4508	86.1424
cg02192520	92.2092	90.309	92.0974	27.0269	37.3066	92.8875
cg26692531	89.2743	90.1275	91.555	30.804	24.0984	92.6436
cg12977346	92.19	81.126	95.0667	19.0237	24.0387	85.5292
cg15332386	89.2042	89.9853	91.5688	30.6892	23.8474	92.5804
cg25116200	1.23309	0.424079	4.56245	82.0737	74.1228	1.95018
cg21337881	69.7766	77.2934	43.2137	82.5524	84.152	64.8103
cg13117272	89.8464	89.5217	91.9471	26.4602	53.7448	89.768
cg04147906	20.6986	14.4055	20.2609	97.1461	95.4336	12.9468
cg13366501	84.2412	70.3554	90.3085	13.9497	17.7271	82.8505
cg21330727	93.4659	91.2535	96.3453	17.578	53.0306	94.1858
cg03675171	78.6494	67.4776	80.0429	16.005	20.4941	78.9834
cg11965370	1.74245	12.2916	0.903967	49.9498	12.6978	1.66502
cg26142265	76.8727	74.9752	65.2755	3.60054	9.24396	77.1899
cg17707140	15.3849	21.3856	15.7723	62.0102	32.2879	15.9178
cg02006107	89.2068	93.3757	94.3684	17.5929	45.0646	88.8526
cg02459086	85.9028	80.9114	84.1761	9.23315	48.9843	82.0065
cg18205595	85.7906	76.3024	88.1156	28.3228	39.443	86.3477
cg11828236	7.12228	5.49023	10.827	70.1811	64.2979	5.44141
cg19653282	87.7409	84.4449	93.8893	17.0242	50.0676	90.2082
cg22359781	25.7515	50.8173	14.0541	17.2748	31.2089	30.2217
cg18205668	11.1745	9.46627	7.62416	87.1753	60.7152	8.59214
cg18453200	82.2026	79.6401	88.4006	14.989	20.8443	91.9795
cg16462073	18.7223	17.7858	22.961	82.172	69.2349	17.891
cg08407503	85.0967	85.4429	49.0439	80.9978	82.3516	81.7274
cg02990330	89.9638	80.6413	93.6354	15.6997	54.6636	90.5434
cg11206634	86.1424	69.0881	16.0539	29.6247	49.1796	80.5564
cg04221117	2.77765	1.48711	2.13114	60.8954	37.5897	2.31467
cg23627149	87.2869	94.8351	92.2544	47.7768	49.8978	89.4711
cg14659008	95.5415	89.3526	95.5615	16.9844	50.8878	92.4182
cg03839161	78.8814	85.4443	81.9744	6.51095	23.1837	82.4703
cg04140932	80.1243	72.4544	73.4271	9.49942	35.7824	77.8411
cg20610950	60.9939	80.6508	32.0452	88.3289	88.2826	50.4693
cg03051116	96.3665	96.4025	87.8557	15.6105	21.686	93.0497
cg23725139	74.4036	78.9132	78.0248	14.0836	13.6699	78.8086
cg10764068	17.6514	28.647	12.8925	81.0401	59.394	17.7176
cg10051022	79.5303	84.9149	51.475	64.0611	71.3512	80.9604
cg00308650	6.04291	4.74217	8.53949	75.0127	66.665	4.50497
cg18392348	94.3795	93.072	96.938	15.4401	54.5164	94.9558
cg24244854	17.4258	21.4209	20.8309	61.6672	49.0905	21.1845
cg11267810	84.3117	81.5879	72.2987	11.3398	14.4699	87.0343
cg16814513	78.0821	76.2619	84.981	21.8609	32.2847	81.178
cg13337047	7.86575	12.2555	5.57798	70.5254	14.7887	7.39718
cg01540203	89.8557	81.459	90.715	11.425	47.829	89.9143
cg25075662	91.682	91.1214	95.8246	38.414	66.3213	93.5094
cg05900530	75.5191	70.9312	41.9334	59.2228	59.0051	66.0561
cg24433189	77.9018	84.7116	80.8286	6.09773	22.6159	81.9283
cg01722297	3.54341	4.98432	2.19235	89.3862	77.0514	3.4285
cg20119106	8.28392	21.323	4.23005	64.8985	25.2858	7.68186
cg01864825	95.5752	93.9404	98.4887	26.9301	67.7952	99.6317
cg10108296	4.55323	6.60298	3.61876	62.095	14.4209	4.77245
cg24391482	86.5734	68.3493	90.9291	53.4355	53.7324	84.502
cg10029842	9.53464	19.5864	8.04424	71.6386	24.321	9.00331
cg17197795	94.9393	92.3836	95.4473	17.8711	64.2051	95.2834
cg25039269	67.2939	74.2029	69.4032	9.88686	17.8216	68.7828
cg11136341	82.8936	84.308	70.9024	14.3205	18.4847	80.3142
cg00539174	81.9959	81.0347	54.8672	89.5113	86.1596	74.9593
cg10315978	7.63085	17.3698	6.91533	71.7526	24.4595	7.32667
cg06873880	13.0873	21.0772	13.8417	69.58	29.2461	13.8391
cg08726863	85.9125	68.6139	15.8382	29.5385	48.9051	80.3438
cg13533069	16.2628	4.69636	28.8111	5.91579	8.78245	18.907
cg26255388	89.0595	70.5209	91.6714	90.8509	87.8059	89.195
cg08276295	6.97536	26.5169	5.2816	69.0687	22.7173	6.81821
cg21330831	71.1237	84.6718	69.8655	16.2643	26.6103	76.1686
cg16537224	90.3053	90.394	91.9669	19.3577	65.4164	90.9138
cg08627125	94.9779	95.7774	97.2157	24.7577	71.5536	96.6358
cg07005778	12.6445	17.7874	5.79154	81.9654	50.4626	10.9932
cg02041484	73.7278	82.2293	39.1889	95.1567	94.8889	73.7908
cg03357456	7.07259	8.18196	7.70028	84.1689	78.3794	5.88154
cg03646740	96.0291	94.0518	95.7399	45.3639	47.6948	94.3457
cg05098869	94.5206	92.9034	96.9556	16.3112	55.6473	95.2589
cg16265906	2.45425	5.91603	2.04897	65.0398	16.7673	1.81965
cg00668303	25.7301	27.9665	18.5102	83.8766	58.4253	22.8377
cg15181441	91.7978	89.858	94.6588	88.0894	64.8514	90.6005
cg03679456	5.97567	11.6566	3.43571	87.5492	37.2976	3.98297
cg01149239	92.0184	86.9583	86.8589	8.25408	33.4348	86.5255
cg06278714	85.9605	77.7581	86.4924	23.331	36.9707	85.5014
cg04545636	1.84198	2.50991	1.88931	77.3168	72.1377	1.74821
cg07636650	0.980917	0.877734	0.813559	82.1849	45.2231	1.08212
cg00603059	8.31633	15.3609	7.7498	68.0742	26.1921	8.72501
cg24474409	79.958	85.0512	73.2528	15.6662	50.2742	83.2312
cg10649130	70.1843	75.4599	33.8196	47.156	56.7423	66.9392
cg06960457	4.86585	10.2437	6.03719	81.2529	30.0349	4.71351
cg26690127	70.7895	82.2937	38.8244	88.2933	78.2094	66.3329
cg03619931	98.0278	96.692	97.3111	11.3697	64.3248	97.8154
cg19459094	16.2708	24.9189	14.6858	91.5968	83.9562	13.4621
cg06967127	77.8215	81.2167	79.3448	21.605	28.8533	81.1952
cg02795540	29.1175	15.2082	15.9752	90.6496	83.7353	23.969
cg02069715	15.7491	34.1364	7.64657	78.1155	31.2482	10.4818
cg16644366	1.75835	0.685312	1.64834	61.2998	62.2462	0.984713
cg19827346	89.2703	90.1191	91.5558	30.7972	24.0831	92.64
cg00466334	3.91799	13.8415	2.72486	73.7063	39.8219	4.286
cg07740525	68.6375	76.2444	74.2047	11.706	23.7749	70.5127
cg17266233	5.58656	7.55845	8.0274	73.2643	47.3543	7.05162
cg06944123	90.2823	95.7828	70.717	91.6408	89.1664	86.2053
cg15712651	93.2847	85.7439	92.9803	31.0221	41.3221	91.9676
cg09462269	89.9479	80.625	93.6283	14.8481	54.6414	90.5202
cg02026535	95.3021	94.0877	94.6899	92.9541	42.7977	93.9094
cg21817012	72.7581	79.8373	47.5816	79.405	69.7093	72.9223
cg09507039	79.9138	75.4926	84.8065	25.2323	55.7947	82.8725
cg00024967	8.04093	14.0409	5.0916	87.3707	38.5918	6.14168
cg23362669	12.2245	7.91215	12.0256	84.6919	62.852	10.4472
cg26506790	85.0737	75.7635	28.459	80.9109	75.4509	77.816
cg00356435	10.5895	7.49333	7.4133	85.6163	37.9261	7.0701
cg08241477	12.7859	27.6157	13.2004	76.586	74.2484	13.6461
cg05254518	3.53373	2.64296	3.03933	63.6205	19.997	4.88169
cg06640553	80.1272	74.2591	79.448	26.5559	37.7818	76.8903
cg11348106	84.4511	83.5934	23.6411	83.3699	80.1085	77.6384
cg17953385	2.67066	13.327	1.58249	69.1601	31.5491	2.30688
cg23671082	3.70975	9.53557	3.35389	68.6693	21.1951	2.25387
cg11819799	14.0293	12.2721	10.4785	65.9713	37.5736	9.01836
cg21748691	93.6801	93.0362	96.47	19.1815	60.6564	94.1063
cg05671561	94.34	93.1068	96.925	15.2687	54.2979	94.8724
cg24690715	80.4936	74.8028	83.9174	19.9011	33.4706	75.6027
cg20414957	67.2178	61.9878	60.1759	13.231	16.2098	63.8153
cg07901411	79.1259	81.9297	79.7909	31.5322	28.1343	78.7664
cg24925163	95.3511	86.8378	39.1705	37.2404	67.4273	91.0253
cg04512966	71.8669	73.1972	32.3236	84.9615	70.4505	66.1995
cg16927606	1.57589	0.988856	0.75685	76.5315	71.2186	1.94775
cg05167561	2.63132	1.20103	1.68002	87.0619	48.4825	3.87087
cg13671732	70.8458	66.7979	62.7802	12.5591	15.4539	72.68
cg11779113	4.59658	3.05524	3.29941	83.5951	66.1541	3.60289
cg01382502	10.1547	6.25986	11.0404	80.5176	66.6058	7.71283
cg14106719	11.2813	12.1988	16.9157	78.2365	79.5999	11.1913
cg14263349	64.3218	37.5973	81.0049	71.2781	75.0342	54.8186
cg26433975	11.1521	9.39535	7.57628	87.2655	60.7321	8.54552
cg04941246	9.75465	12.9441	10.6823	60.8533	55.1603	11.0465
cg25109238	92.4724	81.5824	90.5813	17.5647	45.4476	88.3292
cg16496016	63.3536	77.5588	56.1834	89.9108	93.1528	62.824
cg19406736	0.486791	0.941188	0.288953	62.8575	23.4004	0.490836
cg14948757	4.34579	8.65585	2.62874	80.9599	35.348	2.93168
cg22656048	89.2454	87.656	90.3149	20.8835	55.8485	88.3225
cg06005911	13.3097	15.0854	12.235	66.2178	56.9934	12.7695
cg18963509	15.2759	28.9123	12.6853	87.9266	35.81	16.6083
cg00912772	89.6473	75.113	95.2311	16.5027	15.4192	88.3979
cg16845136	94.5304	90.9801	94.7979	19.5391	58.1921	91.9903
cg25268435	90.3936	88.5679	86.9146	14.1819	41.4394	83.3533
cg03146371	70.1786	77.0053	42.3516	82.8118	84.1407	64.6083
cg08901339	75.183	68.735	54.9271	26.797	35.5351	68.9118
cg10390905	71.3651	82.77	39.8744	88.2569	78.4345	67.0189
cg02653557	2.66748	10.2591	1.92897	60.3456	17.0935	3.15629
cg26094554	9.66459	18.6763	7.78832	83.8285	28.495	8.95086
cg01178861	95.1853	95.0352	93.3969	48.3053	75.2222	94.0805
cg08668790	6.02347	18.1966	3.30923	81.6664	26.3201	7.37284
cg18290075	12.256	23.2984	9.19766	83.7098	36.1642	10.216
cg04664583	85.9355	76.6322	88.1629	28.7154	39.6516	86.7317
cg12852468	94.3603	93.0897	96.9322	15.3536	54.4058	94.915
cg04806409	94.0388	93.1695	96.7481	14.4143	53.209	94.252
cg11310496	86.8433	82.8936	87.8254	21.3136	60.2376	83.0121
cg17479131	16.534	13.7409	14.2316	85.7989	75.8373	12.6024
cg15983182	89.0706	85.2055	90.8262	9.89213	51.1675	88.9644
cg22961212	86.6006	82.0087	92.3045	25.7354	35.1041	90.0752
cg02151918	11.9281	5.4629	8.48166	79.1838	74.3639	9.77107
cg00591949	71.164	72.1091	76.499	21.9245	18.2864	75.3072
cg09243900	85.1346	86.3922	89.8977	21.7005	44.2133	81.5898
cg14406401	84.1319	67.7894	88.7508	93.3369	85.908	82.363
cg04945187	25.1662	14.0715	40.4022	81.8507	75.0207	18.067
cg15039162	73.0506	74.4189	82.6594	12.9792	43.398	71.2369
cg07068674	11.4264	19.9712	12.3354	72.4831	29.8805	13.0299
cg06412669	10.2821	23.2374	17.951	70.5701	58.877	16.7736
cg05823812	83.9986	90.7849	59.0791	68.953	74.1056	76.3158
cg04562589	12.4566	17.9714	6.43906	81.7791	50.7459	11.1351
cg01191154	91.039	89.5759	93.5097	17.3405	27.9602	88.5927
cg00759301	79.8906	75.4804	84.7849	25.1995	55.7582	82.8582
cg01174240	92.2698	93.2433	92.6884	16.9884	47.0946	92.7836
cg26418349	86.7735	84.9001	89.6177	17.9386	26.9147	83.9436
cg00338763	68.5755	61.5615	84.2499	6.83665	13.1803	71.7551
cg07439546	80.1378	74.2831	79.4481	26.5343	37.7805	76.9075
cg07592723	4.39818	11.475	3.54049	51.4657	24.537	3.56937
cg04230117	92.74	94.1072	65.0432	89.7773	89.9172	90.6073
cg00312125	32.4934	33.2344	36.091	85.9707	86.3955	34.6584
cg04021692	64.7655	73.7046	70.4802	10.5199	22.994	66.6689
cg14398214	65.3671	62.91	69.6052	12.0808	36.0349	65.2889
cg14525310	57.8556	71.9363	39.5968	5.78303	13.5241	62.5425
cg01489225	91.9191	80.2207	25.3237	33.7282	58.4601	86.3017
cg02692177	89.3546	89.1377	83.1191	14.9357	51.5861	86.8894
cg18179931	12.345	16.6539	13.8305	82.1685	43.5911	13.7205
cg10989634	8.8074	20.3152	5.9281	76.4119	29.9617	6.70181
cg05139500	95.094	91.8144	95.0994	10.8287	40.2619	93.9727
cg10126903	1.40107	0.714778	1.87626	53.7344	65.0172	1.013
cg18608610	85.9891	81.2453	85.9055	27.6827	36.1801	86.228
cg08179120	13.9255	22.1312	11.9744	85.1726	70.8094	9.04371
cg04856117	84.5455	79.262	89.0572	25.8219	57.6878	86.5506
cg16911583	1.81075	1.15794	1.13568	83.0312	75.1772	2.19653
cg26054764	23.5149	24.888	15.8624	81.4806	53.6805	18.647
cg15226102	93.6409	89.7495	92.6279	13.8137	41.8929	91.0478
cg12967050	1.48899	1.01902	0.608936	74.6754	70.2988	1.91942
cg11917542	80.7326	88.2887	81.2642	21.6691	35.0375	83.4326
cg21561492	70.5244	72.8986	71.1489	16.8494	18.3479	69.0373
cg01026796	72.9523	76.8574	74.6057	13.4589	16.7853	68.9142
cg07397033	75.2175	68.6931	54.9996	26.8557	35.5857	68.9743
cg00030508	5.60929	6.97336	4.26713	67.9852	15.6015	5.20091
cg01284467	84.3536	79.815	90.7902	36.283	38.0928	86.6473
cg05837922	91.6316	79.7018	24.5683	33.2485	57.8423	85.9801
cg11123720	20.4837	18.634	7.90982	78.1104	78.0238	10.5123
cg09395195	13.8032	9.73505	20.4161	77.9079	66.6055	13.2428
cg03436397	6.12987	7.15975	6.40982	84.118	77.8833	5.17212
cg25731997	86.7415	83.0301	87.77	19.6671	59.7504	82.9968
cg17764992	83.8849	76.9467	89.201	24.4706	30.1528	86.7112
cg05549575	72.5223	76.0831	39.6739	83.3512	84.0801	64.044
cg01234517	81.3928	87.3324	75.0033	15.2908	48.8471	83.9092
cg10000837	76.2247	79.6223	80.4232	16.3627	13.2136	79.8125
cg08065063	90.4358	83.7557	89.8427	20.5462	38.9022	89.7915
cg17266562	1.11703	1.79511	1.22067	53.6915	17.6806	0.63358
cg02192281	83.9769	90.7865	59.1106	68.9728	74.1267	76.2884
cg12336457	71.3551	73.506	71.8188	18.123	19.3883	70.0422
cg09735908	2.65994	2.40401	2.09317	75.4732	62.0146	2.97668
cg03234186	5.87464	17.9165	3.25338	81.5441	26.0531	7.23527
cg15694987	94.2726	96.9765	99.4332	12.5311	16.0442	91.7579
cg01807131	70.0312	61.0175	81.8043	75.959	43.3103	72.0924
cg02647748	58.0549	71.3463	25.9049	88.5177	73.1488	55.1125
cg08331345	14.9839	13.6924	19.0779	81.4168	67.4122	14.4494
cg17319795	28.8737	23.5081	9.12797	77.1465	77.9326	15.3773
cg02430692	4.65317	7.20602	0.923545	56.3542	20.5739	4.40364
cg10161372	91.6398	91.1149	95.8363	38.3762	66.1344	93.4642
cg22613969	85.4524	80.282	83.7935	49.9477	53.2546	85.1403
cg03536993	11.2882	12.2023	16.9269	78.2375	79.5752	11.1951
cg25694807	93.4332	94.0457	98.5858	35.3352	55.3884	96.2895
cg01648237	4.36449	3.02923	2.03239	84.1227	10.213	2.74603
cg01841762	1.05903	0.36982	4.35768	83.6065	73.1844	1.80963
cg11565299	7.29645	7.16728	5.34511	71.6549	17.2826	6.00466
cg06046173	80.019	72.222	73.3452	9.10556	35.2949	77.7709
cg12065285	0.167572	0.746629	0.326293	52.5417	14.709	0.237387
cg20540372	74.7418	69.2199	54.0765	26.1287	34.9514	68.1641
cg00884334	24.9864	40.5541	23.4948	73.4258	34.4483	25.0476
cg23146998	80.9149	69.9876	81.6658	22.5066	28.34	80.988
cg00908571	53.8589	34.63	67.3746	15.2598	14.9323	59.7744
cg24686670	93.2775	85.738	92.9713	31.09	41.3185	91.9566
cg18593727	22.3611	26.2143	26.9351	82.2677	71.9073	22.3054
cg02794695	21.6551	16.7853	22.1639	80.7732	78.4028	16.116
cg18709562	75.4581	70.6843	44.6479	68.9327	67.5649	68.9537
cg18770149	92.0474	91.9533	50.2376	88.8963	87.6402	89.5272
cg01110616	75.1638	81.1602	42.3175	66.9105	70.0816	72.1007
cg04192879	13.2166	28.7404	11.3476	77.2185	73.9067	12.7951
cg00250409	92.9186	87.9801	95.9112	34.5467	40.2956	92.8918
cg24874003	91.2246	90.6247	89.0775	17.7971	19.898	90.0656
cg06828335	83.5378	73.7744	86.8313	36.2012	42.808	85.9693
cg23740491	10.2711	19.32	13.421	73.2084	22.298	15.1651
cg22908434	12.9814	23.7227	12.6417	75.518	28.8813	13.9556
cg12871285	74.972	79.209	78.9931	14.9522	13.4472	79.2124
cg00856273	79.8814	75.4757	84.7763	25.1866	55.7438	82.8525
cg06064964	4.21963	2.65711	2.9428	83.4384	65.834	3.11401
cg15618908	65.9871	70.0165	22.3405	69.7777	55.7514	62.7746
cg18792365	91.6046	84.8387	94.0575	20.7288	32.0908	91.5943
cg14227558	20.2786	15.7577	1.65695	83.8581	54.964	4.49777
cg22021934	84.4809	85.9456	86.6431	25.9075	34.9744	88.639
cg08918887	3.992	10.5755	3.37687	74.9458	21.3539	2.55017
cg20187047	89.2571	90.0911	91.5583	30.7746	24.0323	92.6276
cg05452742	94.4914	96.9598	69.3421	76.4469	77.874	89.7641
cg14592092	68.8076	69.245	66.7205	14.6363	17.1425	66.6618
cg08497239	94.8598	90.7754	94.9918	24.9677	42.1492	95.3763
cg05480894	11.0578	14.3161	12.6027	86.7298	33.4752	12.7912
cg25968247	81.8571	80.332	88.7474	11.8012	13.4111	85.3957
cg20646757	63.6584	75.4146	64.3049	22.3419	41.3044	67.2521
cg19085924	82.7888	82.4425	90.3002	14.5983	45.5595	84.8237
cg02980499	74.7398	69.222	54.0729	26.1259	34.9489	68.1608
cg23839136	3.9504	23.6039	4.79473	64.0767	25.5251	4.32013
cg27009392	94.8587	96.4391	96.9982	18.0545	67.1774	96.4677
cg17775899	95.871	92.7377	96.26	11.2407	34.473	95.5005
cg09234672	12.0548	29.2492	11.3381	75.6311	30.5059	12.75
cg10624395	93.0431	92.3542	54.2877	87.4438	73.453	90.4603
cg13001878	79.4867	68.4594	80.6986	17.8826	23.1141	79.7377
cg20488657	93.6275	90.1855	95.6879	23.4053	62.0298	95.6179
cg12062507	60.9805	77.858	38.6793	69.8955	76.9221	53.089
cg22772930	82.5653	76.2697	85.2516	14.5329	53.824	83.7265
