# Supplementary material for: Deconvolution of bulk tumors into distinct immune cell states predicts colorectal cancer recurrence
Source: iScience. 2022 Oct 17;25(11):105392. doi: 10.1016/j.isci.2022.105392 (PMC9636036; doi:10.1016/j.isci.2022.105392)
Supplement: Table S2. Clinical data of the SMC cohort at the time of surgery [file mmc3.xlsx]

## Sheet: Table S2_revised
Patient ID	Sex	Age	Recurrence	Tumor location	TNM stage	MSI	Metastasis	Adjuvant therapy
10001625	F	50	R	Rectum	I	MSS	0	N
10001691	M	67	R	Transverse colon	IVA	MSS	1	Y
11000047	M	51	NR	Ascending colon	IIB	MSS	0	Y
11000095	M	68	NR	Ascending colon	IIIB	MSS	0	Y
11000142	M	56	NR	Rectum	IIIA	MSS	0	Y
11000204	M	68	NR	Rectum	IIIB	MSS	0	Y
11000226	M	72	NR	Transverse colon	I	MSI-H	0	N
11000288	M	52	NR	Rectum	IIIB	MSS	0	Y
11000311	M	60	NR	Rectosigmoid junction rectum	IIA	MSS	0	N
11000350	M	61	NR	Descending colon	IIA	MSI-H	0	N
11000359	M	57	NR	Ascending colon	IIIB	MSI-H	0	Y
11000365	M	50	NR	Sigmoid colon	IIA	MSS	0	Y
11000372	M	71	NR	Ascending colon	IIIC	MSS	0	Y
11000374	M	72	NR	Rectosigmoid junction rectum	IIA	MSS	0	N
11000381	M	58	NR	Rectum	IIIB	MSS	0	Y
11000385	M	76	NR	Ascending colon	IIA	MSS	0	N
11000403	M	50	NR	Rectum	IIIB	MSS	0	Y
11000461	M	77	NR	Rectum	IIIB	MSS	0	Y
11000498	M	48	NR	Rectum	IIIB	MSS	0	Y
11000511	M	45	NR	Rectosigmoid junction rectum	0	MSS	0	N
11000515	M	53	NR	Rectosigmoid junction rectum	IIA	MSS	0	Y
11000552	M	69	NR	Sigmoid colon	IIA	MSS	0	N
11000557	M	84	NR	Sigmoid colon	IIIA	MSS	0	N
11000562	M	72	NR	Splenic flexure colon	IIIB	MSS	0	Y
11000573	M	64	NR	Sigmoid colon	IIIC	MSS	0	Y
11000593	M	58	NR	Splenic flexure colon	IIIB	MSI-H	0	Y
11000674	M	49	NR	Sigmoid colon	IIA	MSS	0	Y
11000679	M	71	NR	Ascending colon	IIA	MSI-H	0	N
11000681	M	67	NR	Sigmoid colon	IIIB	MSS	0	Y
11000684	M	43	NR	Rectum	IIA	MSS	0	Y
11000689	M	51	NR	Rectum	IIC	MSS	0	N
11000814	M	59	NR	Hepatic flexure colon	IIIB	MSS	0	Y
11000842	M	78	NR	Rectum	IIA	MSS	0	N
11000843	M	65	NR	Descending colon	I	MSS	0	Y
11000846	M	78	NR	Sigmoid colon	IIIB	MSS	0	Y
11001063	M	55	NR	Cecum	IVA	MSS	1	Y
11001807	M	31	NR	Ascending colon	IIIB	MSI-H	0	Y
11001820	M	68	NR	Rectum	IIIB	MSS	0	Y
11001866	M	75	NR	Ascending colon	IIIB	MSS	0	N
11001903	M	73	NR	Sigmoid colon	IIIB	MSS	0	Y
11001997	M	80	NR	Rectum	I	MSS	0	N
11002033	M	70	NR	Sigmoid colon	IVA	MSS	1	Y
11002106	M	77	NR	Sigmoid colon	IIIB	MSS	0	N
11002212	M	70	NR	Ascending colon	I	MSI-H	0	N
11003687	M	74	R	Rectosigmoid junction rectum	IIIB	MSS	0	N
11003704	M	66	R	Hepatic flexure colon	IIIC	MSS	0	N
11004126	M	46	R	Sigmoid colon	IIIC	MSS	0	Y
11004229	M	54	R	Cecum	IVA	MSI-H	1	Y
11004355	M	72	R	Sigmoid colon	IIIB	MSS	0	Y
11004491	M	49	R	Rectosigmoid junction rectum	IVA	MSS	1	Y
12000107	M	64	R	Rectum	IIA	MSS	0	Y
12000111	M	73	R	Rectum	IIIB	MSS	0	Y
12000477	M	60	R	Rectosigmoid junction rectum	IVA	MSS	1	Y
12000755	M	86	R	Rectum	IIA	MSS	0	N
12001290	M	61	R	Sigmoid colon	IVA	MSS	1	Y
12001311	M	68	R	Rectum	IIIB	MSS	0	Y
12001512	M	75	R	Descending colon	IIA	MSS	0	N
12002385	M	56	R	Ascending colon	IVB	MSS	1	Y
12002841	M	47	R	Rectum	IVA	MSS	1	Y
12003310	M	70	R	Hepatic flexure colon	IVB	MSS	1	N
13002183	M	68	R	Cecum	IVB	MSS	1	Y
13002327	F	70	NR	Rectosigmoid junction rectum	IIA	MSS	0	N
13002461	M	74	R	Transverse colon	IIIC	MSS	0	Y
13002506	F	32	R	Rectosigmoid junction rectum	IVB	MSS	1	Y
13003423	M	60	R	Rectum	IVA	MSS	1	Y
13003457	M	65	R	Sigmoid colon	IIA	MSS	0	N
13003473	F	32	NR	Splenic flexure colon	IIIB	MSS	0	Y
13003494	M	48	NR	Rectum	IIA	MSS	0	N
13003536	F	46	R	Ascending colon	IVA	MSS	1	Y
13003561	F	78	R	Cecum	IVB	MSS	1	N
13003601	M	63	NR	Sigmoid colon	IVA	MSS	1	Y
13003621	M	66	R	Sigmoid colon	IIIB	MSS	0	Y
13003660	M	54	NR	Rectosigmoid junction rectum	IVA	MSS	1	Y
13003724	M	69	NR	Hepatic flexure colon	IIIA	MSS	0	Y
13003758	F	56	NR	Rectum	IIA	MSS	0	Y
13003772	M	50	R	Sigmoid colon	IVA	MSS	1	Y
13003773	F	68	NR	Ascending colon	IVB	MSS	1	Y
13003923	M	61	NR	Rectum	I	MSS	0	Y
13003954	F	66	R	Sigmoid colon	IVB	MSS	1	Y
13004000	M	44	NR	Rectosigmoid junction rectum	IVA	MSS	1	Y
13004134	M	49	R	Rectum	IIIC	MSS	0	Y
13004198	M	40	NR	Rectosigmoid junction rectum	IVA	MSS	1	Y
13004272	M	78	R	Ascending colon	IIIB	MSS	0	Y
13004283	M	46	R	Cecum	IVA	MSS	1	Y
13004346	M	60	NR	Rectum	IVA	MSS	1	Y
13004366	M	56	NR	Splenic flexure colon	IVA	MSS	1	Y
13004461	M	82	R	Rectum	IIIB	MSS	0	N
13004578	F	48	NR	Transverse colon	IVA	MSS	1	Y
13004717	M	54	R	Sigmoid colon	IIIC	MSS	0	Y
13004746	M	59	NR	Transverse colon	IVA	MSS	1	Y
13004868	M	80	R	Sigmoid colon	IIIC	MSS	0	Y
13005070	M	59	NR	Rectosigmoid junction rectum	IVA	MSS	1	Y
13005327	F	44	R	Rectosigmoid junction rectum	IIIB	MSS	0	Y
13005375	F	67	R	Hepatic flexure colon	IVB	MSS	1	Y
13005389	M	73	R	Rectosigmoid junction rectum	IVA	MSS	1	Y
13005420	M	48	R	Rectum	IIIB	MSS	0	Y
13005614	M	78	R	Hepatic flexure colon	IIIC	MSS	0	N
13005639	M	64	R	Rectum	IIA	MSS	0	N
13005661	M	40	R	Sigmoid colon	IVA	MSS	1	Y
13005819	M	83	NR	Rectum	I	MSS	0	N
13005825	M	42	NR	Hepatic flexure colon	IIA	MSI-H	0	N
13005875	F	67	NR	Ascending colon	IIA	MSS	0	N
13005930	M	50	R	Sigmoid colon	IIIB	MSS	0	Y
13005989	M	81	NR	Ascending colon	IIA	MSS	0	N
13005996	F	59	NR	Transverse colon	IIIB	MSI-H	0	Y
13005999	M	71	NR	Rectosigmoid junction rectum	IIA	MSS	0	Y
13006005	F	61	NR	Hepatic flexure colon	IIIB	MSS	0	Y
13006010	M	51	R	Hepatic flexure colon	IIIB	MSS	0	N
13006016	M	55	NR	Ascending colon	IIA	MSI-H	0	N
13006026	F	56	NR	Rectosigmoid junction rectum	IIA	MSS	0	N
13006088	M	67	NR	Sigmoid colon	IIA	MSS	0	N
13006169	M	58	R	Ascending colon	IVA	MSS	1	Y
13006206	F	58	R	Ascending colon	IVA	MSS	1	Y
13006246	M	47	R	Rectum	IIIC	MSS	0	Y
